# Supplementary material for: Physio-biochemical and metabolomic responses of the woody plant Dalbergia odorifera to salinity and waterlogging
Source: BMC Plant Biol. 2024 Jan 13;24:49. doi: 10.1186/s12870-024-04721-5 (PMC10787392; doi:10.1186/s12870-024-04721-5)
Supplement: Supplementary file 1 — Additional file 1. [file 12870_2024_4721_MOESM1_ESM.xlsx]

## Sheet: Sheet1
Table S7: Metabolomic analysis data sheet of Dalbergia odorifera leaflets under salinity and waterlogging on day 6
Index	Q1 (Da)	Q3 (Da)	Rt (min)	Molecular Weight (Da)	Ionization model	KEGG ID	Compounds	Class	CK-1	CK-2	CK-3	ST-1	ST-2	ST-3	WL-1	WL-2	WL-3
pma0110	399	207.2	3.17	398	[M+H]+	-	O-Sinapoyl quinic acid	Organic acids and derivatives	449000	730000	685000	421000	457000	107000	725000	428000	495000
pma0214	479	317.1	3.91	478	[M+H]+	-	methylQuercetin O-hexoside	Flavonol	337000	808000	576000	174000	601000	995000	198000	607000	37800
pma0249	479.1	317.1	3.52	478.12	[M+H]+	-	Selgin 5-O-hexoside	Flavone	495000	1400000	884000	302000	742000	1030000	246000	556000	95800
pma0253	477.1	315	5.27	476.14	[M+H]+	-	O-methylChrysoeriol 5-O-hexoside	Flavone	2990000	2100000	2000000	566000	1550000	484000	9	1300000	9
pma0294	463.1	301	4.04	462.12	[M+H]+	-	Chrysoeriol 5-O-hexoside	Flavone	1540000	4660000	4130000	1940000	3270000	4530000	1100000	3530000	433000
pma0461	277.2	93.1	8.52	276.22	[M+H]+	-	"14,15-Dehydrocrepenynic acid"	Lipids	701000	1020000	692000	725000	1700000	2200000	1780000	1310000	856000
pma0724	435.1	285.1	3.79	434.1	[M+H]+	-	Naringenin C-hexoside	Flavone	24900	95900	81000	32800	110000	40100	117000	94000	55800
pma0779	725.2	331.1	4.5	724.2	[M+H]+	-	Tricin O-rhamnosyl-O-malonylhexoside	Flavone	43100	9	45800	9	9	9	9	9	9
pma0791	521	273	4.5	520	[M+H]+	-	Naringenin O-malonylhexoside	Flavanone	192000	288000	154000	66700	203000	136000	214000	225000	128000
pma0795	551	303.1	4.56	550	[M+H]+	-	Tricetin O-malonylhexoside	Flavone	160000	446000	317000	116000	150000	73500	138000	617000	125000
pma0825	503	255	5.24	502	[M+H]+	-	Chrysin O-malonylhexoside	Flavone	148000	128000	154000	73200	102000	193000	99900	266000	70800
pma1087	565.2	499.2	3.77	564.16	[M+H]+	-	C-pentosyl-C-hexosyl-apigenin	Flavone	11000	22400	37900	21700	28800	9	14400	9	10300
pma1108	433.1	283.1	3.78	432.11	[M+H]+	-	Apigenin C-glucoside	Flavone	21900	54600	83900	39700	78300	64500	50500	63800	48700
pma1116	301.1	286	4.13	300.1	[M+H]+	C10098	Kaempferide	Flavonol	2560000	7080000	6220000	3120000	5980000	7160000	1650000	5710000	608000
pma2987	142.1	83.1	0.62	141.1	[M+H]+	C00860	Histidinol	Alcohols	365000	426000	461000	360000	570000	452000	435000	298000	272000
pma3101	256.2	124.1	0.84	255.2	[M+H]+	C05841	Nicotinate ribonucleoside	Vitamins and derivatives	585000	814000	829000	534000	1600000	714000	1450000	1290000	734000
pma3606	295.2	179.2	9.22	294.2	[M+H]+	-	"9-Hydroxy-(10E,12Z,15Z)-octadecatrienoic acid"	Lipids	930000	2770000	922000	598000	1780000	3250000	3030000	1840000	1890000
pma3724	369.1	177.1	3.42	368.1	[M+H]+	-	1-O-Feruloyl quinic acid	Organic acids and derivatives	442000	1920000	867000	409000	1500000	863000	1480000	1320000	1020000
pma6199	417.2	255.1	4.99	416.2	[M+H]+	-	Chrysin O-hexoside	Flavone	9	9	9	9	9	9	9	68300	9
pma6218	419.1	383.1	3.84	418.1	[M+H]+	-	O-methylnaringenin C-pentoside	Flavone	333000	395000	642000	107000	546000	331000	473000	642000	512000
pma6254	757.3	163.2	3.68	756.3	[M+H]+	-	C-hexosyl-apigenin O-caffeoylhexoside	Flavone	9	10000	14700	9	9	9	4610	8600	16300
pma6270	258.2	104.2	0.78	258.2	Protonated	C00670	sn-Glycero-3-phosphocholine	Alkaloids	130000	85400	127000	810000	122000	1520000	195000	153000	496000
pma6353	417.2	297.1	4	416.2	[M+H]+	-	Chrysin C-hexoside	Flavone	269000	550000	567000	318000	991000	539000	771000	704000	322000
pma6389	345.2	177.2	6.33	344.2	[M+H]+	C04444	Ayanin	Flavonol	13100	17700	18500	18100	24300	17600	9	32600	24600
pma6460	337	163.1	3.26	338	[M-H]-	-	5-O-p-Coumaroylquinic acid	Organic acids and derivatives	205000	461000	229000	379000	590000	388000	590000	9	316000
pma6496	449.1	299.1	3.45	448.1	[M+H]+	-	Luteolin 6-C-glucoside	Flavone	3950000	4840000	7100000	1320000	5190000	3410000	4740000	4650000	4360000
pma6499	509.3	347.1	3.41	508.3	[M+H]+	-	Limocitrin O-hexoside	Flavone	2070000	2040000	2690000	1810000	1750000	1470000	1820000	2110000	1860000
pma6518	771.2	177.1	4.25	770.21	[M+H]+	-	C-pentosyl-chrysoeriol 7-O-feruloylhexoside	Flavone	9	133000	95500	45000	211000	76500	192000	69000	43200
pma6558	313.1	298.1	7.22	314.08	[M-H]-	-	Velutin	Flavone	3330000	9	4410000	10800000	12100000	3540000	28200000	9	24400000
pma6561	341	135	2.86	342	[M-H]-	-	Caffeic acid O-glucoside	Phenylpropanoids	3900000	3920000	5980000	3270000	5260000	5130000	4830000	5060000	5080000
pma6586	567.3	405.2	4.04	566.3	[M+H]+	-	Tricin O-glycerylhexoside	Flavone	65700	123000	63200	62200	60200	63000	42900	90400	62200
pma6599	207.1	85	3.31	206.1	[M+H]+	-	6-Hydroxymethylherniarin	Phenylpropanoids	1310000	1540000	1250000	1180000	1790000	1040000	1460000	1720000	1720000
pma6639	479.2	317.2	4.17	478.2	[M+H]+	-	Isorhamnetin O-hexoside	Flavonol	1190000	905000	825000	243000	194000	285000	102000	622000	9
pmb0034	277.1	114.7	1.36	276.1	[M+H]+	C01425	Glu-Glu	Amino acid and derivatives	166000	268000	224000	127000	269000	236000	242000	247000	195000
pmb0064	374.1	198.2	2.05	373.1	[M+H]+	C04831	DIMBOA glucoside	Others	486000	1350000	1380000	1150000	2490000	778000	809000	782000	2080000
pmb0115	225.1	121	3.71	224.1	[M+H]+	C02794	3-Hydroxykynurenine	Amino acid and derivatives	259000	367000	291000	284000	304000	210000	309000	339000	408000
pmb0142	165.1	95.2	6.04	164.1	[M+H]+	C10945	Caffeic aldehyde	Phenylpropanoids	75600	37900	27100	81200	78300	33200	94500	34000	45500
pmb0160	353.3	261.1	7.6	352.3	[M+H]+	-	MAG (18:3) isomer5	Lipids	1560000	2410000	4090000	1550000	3300000	5340000	4280000	6290000	8930000
pmb0161	696.4	355.3	8.12	695.4	[M+H]+	-	DGMG (18:2) isomer1	Lipids	7760	10700	14200	6890	19500	41600	25500	23700	53300
pmb0163	696.4	355.4	8.11	695.4	[M+H]+	-	DGMG (18:2) isomer3	Lipids	8360	9900	17400	7330	24500	43900	14100	24900	44200
pmb0164	355.1	147.2	8.46	354.1	[M+H]+	-	MAG (18:2) isomer1	Lipids	17800	16500	20600	16400	28300	29900	28600	44000	87100
pmb0165	494.3	184.1	8.55	493.3	[M+H]+	-	LysoPC 16:1	Lipids	150000	196000	116000	87600	181000	282000	346000	99400	163000
pmb0197	298.1	166.3	1.16	297.1	[M+H]+	-	N2-methylguanosine	Nucleotide and derivates	39500	58100	49200	53500	57700	39200	62200	74100	69100
pmb0292	387.1	331.1	7.65	386.1	[M+H]+	C00187	Cholesterol	Lipids	2610000	2630000	2720000	1810000	2070000	2590000	3920000	2460000	5270000
pmb0322	653.3	344.9	4.76	652.3	[M+H]+	-	"3’,4’,5’-Tricetin O-rutinoside"	Flavone	23500	52300	56800	35200	48100	77800	28300	46500	11900
pmb0378	625.2	177.2	4.47	624.2	[M+H]+	-	Luteolin O-feruloylhexoside	Flavone	135000	881000	395000	204000	835000	401000	642000	392000	238000
pmb0423	195.1	145.3	3.22	194.1	[M+H]+	-	Hydroxy-methoxycinnamate	Phenylpropanoids	292000	580000	356000	526000	333000	247000	1490000	2050000	2330000
pmb0426	219.1	174.4	3.84	218.1	[M+H]+	C08309	"5-Methoxy-N,N-dimethyltryptamine"	Alkaloids	44500	81100	24700	32800	28900	38200	47000	48300	49900
pmb0449	162.1	97.9	0.8	161.1	[M+H]+	C00956	2-Aminoadipic acid (L-Homoglutamic acid)	Amino acid and derivatives	148000	89900	175000	130000	156000	121000	164000	219000	116000
pmb0464	458.1	116.3	0.81	457.1	[M+H]+	-	Aspartic acid di-O-glucoside	Amino acid and derivatives	6000	7710	7240	10800	16800	4030	3610	4860	4080
pmb0488	146.2	72.2	0.56	145.2	[M+H]+	C00315	Spermidine	Phenolamides	3500000	3870000	4320000	3590000	5210000	4420000	4890000	4510000	4470000
pmb0494	295	206.9	2.77	294	[M+H]+	-	N-Sinapoyl putrescine	Phenolamides	72000	59600	91500	63700	73300	155000	138000	133000	9
pmb0498	337.2	207.3	3.07	336.2	[M+H]+	-	N-Sinapoyl agmatine	Phenolamides	48300	74100	17700	51500	87900	9	9	33600	49100
pmb0501	131.1	114.1	0.75	130.1	[M+H]+	C00179	Agmatine	Phenolamides	21800	12000	15700	13100	24200	16700	12500	23200	14600
pmb0503	439.1	147.4	2.11	438.1	[M+H]+	-	N-(4'-O-glycosyl)-p-coumaroyl agmatine	Phenolamides	32200	31300	33800	31700	37000	27200	25700	33900	36000
pmb0508	277.1	147.5	2.43	276.1	[M+H]+	C04498	N-p-Coumaroyl agmatine	Phenolamides	46600	87700	84000	23900	36900	38500	72200	49700	87100
pmb0514	348.1	136.1	0.85	347.1	[M+H]+	C01367	Adenosine 3'-monophosphate	Nucleotide and derivates	306000	188000	202000	197000	160000	155000	224000	273000	291000
pmb0530	664.2	136.2	1.16	663.2	[M+H]+	C00003	Nicotinic acid adenine dinucleotide	Nucleotide and derivates	95000	75000	42800	41400	49300	50200	57000	54700	62000
pmb0532	349.1	137.3	1.16	348.1	[M+H]+	C00130	Inosine 5'-monophosphate	Nucleotide and derivates	9	33600	38900	9	24300	25600	31800	18600	42700
pmb0550	449.1	287.3	2.59	449.1	Protonated	C08604	Cyanidin 3-O-glucoside (Kuromanin)	Anthocyanins	2030000	3410000	2160000	525000	1980000	1430000	2000000	2110000	1350000
pmb0563	301.1	286	3.95	301.1	Protonated	C08726	Peonidin	Anthocyanins	2100000	6690000	6570000	2790000	5450000	6060000	1470000	6840000	586000
pmb0565	509.1	347.2	3.41	508.1	[M+H]+	-	Syringetin 3-O-hexoside	Flavonol	2020000	1890000	2540000	1600000	1710000	1450000	1700000	1870000	1780000
pmb0566	581.2	383.2	3.74	580.2	[M+H]+	-	Luteolin O-hexosyl-O-pentoside	Flavone	245000	285000	438000	209000	409000	216000	416000	323000	305000
pmb0569	509.2	347.1	4.17	508.2	[M+H]+	-	Syringetin 5-O-hexoside	Flavone	224000	239000	346000	9	132000	295000	69900	176000	9
pmb0576	519	271	4.23	518	[M+H]+	-	Apigenin O-malonylhexoside	Flavone	60400	78400	37200	28300	108000	58000	81300	74600	25400
pmb0578	655	207	4.67	654	[M+H]+	-	Luteolin O-sinapoylhexoside	Flavone	38700	92700	71800	32600	76700	36800	68700	100000	34700
pmb0580	417.1	255.1	5	416.1	[M+H]+	-	Chrysin 5-O-glucoside (Toringin)	Flavone	9	9	9	64000	64800	37000	9	9	36700
pmb0592	771.1	463.2	3.92	770.1	[M+H]+	-	Chrysoeriol O-hexosyl-O-rutinoside	Flavone	172000	197000	179000	97500	210000	125000	225000	190000	165000
pmb0595	479.2	317.2	4.17	478.2	[M+H]+	-	Isorhamnetin 5-O-hexoside	Flavonol	1250000	686000	972000	246000	361000	328000	142000	339000	9
pmb0600	609.4	301	4.08	608.4	[M+H]+	-	Chrysoeriol 7-O-rutinoside	Flavone	1700000	2850000	1190000	970000	579000	1280000	342000	1680000	527000
pmb0601	595.1	301.4	4.12	594.1	[M+H]+	-	Chrysoeriol O-hexosyl-O-pentoside	Flavone	1540000	1780000	1650000	730000	1790000	1960000	509000	1530000	176000
pmb0602	509.3	347.2	4.17	508.3	[M+H]+	-	Syringetin 7-O-hexoside	Flavone	215000	169000	240000	9	153000	277000	9	188000	9
pmb0603	625.1	301.6	4.17	624.1	[M+H]+	-	Chrysoeriol O-hexosyl-O-hexoside	Flavone	69600	76500	72000	14000	35300	88600	11200	156000	35700
pmb0604	449.1	287.6	3.93	448.1	[M+H]+	C12249	Kaempferol 3-O-glucoside (Astragalin)	Flavonol	2010000	2730000	3620000	883000	2900000	1840000	2540000	2440000	1770000
pmb0606	477.1	301.5	4.19	476.1	[M+H]+	-	Chrysoeriol O-glucuronic acid	Flavone	28600	45800	67200	16100	23200	10800	24300	29800	10900
pmb0608	549.1	301.4	4.55	548.1	[M+H]+	-	Chrysoeriol O-malonylhexoside	Flavone	273000	542000	546000	121000	177000	174000	89500	1090000	105000
pmb0644	449.1	299.2	3.45	448.1	[M+H]+	-	Luteolin C-hexoside	Flavone	3100000	3440000	5730000	989000	4300000	3110000	3670000	4300000	3670000
pmb0653	595.1	463.1	3.68	594.1	[M+H]+	-	"di-C,C-hexosyl-apigenin"	Flavone	88100	224000	128000	79100	57300	124000	68700	137000	66200
pmb0661	609.1	463.3	3.87	608.1	[M+H]+	-	Chrysoeriol C-hexosyl-O-rhamnoside	Flavone	978000	2180000	996000	467000	478000	753000	240000	1410000	356000
pmb0663	611.1	317.1	3.75	610.1	[M+H]+	-	8-C-hexosyl-luteolin O-hexoside	Flavone	2270000	6640000	3820000	1290000	5560000	16100000	1350000	5360000	632000
pmb0666	801.1	639.1	3.82	800.1	[M+H]+	-	6-C-hexosyl-apigenin O-sinapoylhexoside	Flavone	9	9	110000	9	63500	9	110000	156000	137000
pmb0672	771.1	463.1	4.02	770.1	[M+H]+	-	6-C-hexosyl-apigenin O-feruloylhexoside	Flavone	51100	80700	50600	30100	80900	57900	92300	43900	80000
pmb0674	685.1	367.5	4.1	684.1	[M+H]+	-	C-pentosyl apigenin O-salicyloyl hexoside	Flavone	12200	32900	12200	11300	16500	15200	5020	9	9
pmb0678	771.2	177.1	4.26	770.2	[M+H]+	-	8-C-hexosyl-apigenin O-feruloylhexoside	Flavone	47400	145000	89100	45300	211000	78900	123000	92100	46400
pmb0680	741.2	147.3	3.97	740.2	[M+H]+	-	C-hexosyl-apigenin O-p-coumaroylhexoside	Flavone	295000	521000	588000	406000	894000	942000	702000	567000	296000
pmb0684	655.2	207.2	4.42	654.2	[M+H]+	-	C-hexosyl-luteolin O-sinapic acid	Flavone	26200	174000	52800	34200	82100	34400	75600	84500	20100
pmb0689	463.1	331.2	4.75	462.1	[M+H]+	-	Chrysoeriol C-hexoside	Flavone	20100	48600	32600	42800	42500	54300	36100	34500	21600
pmb0701	463.1	313.2	3.89	462.1	[M+H]+	-	Chrysoeriol 8-C-hexoside	Flavone	135000	398000	287000	92100	198000	290000	82100	345000	52200
pmb0713	655.2	331.2	3.37	654.2	[M+H]+	-	Tricin 7-O-hexosyl-O-hexoside	Flavone	112000	173000	131000	51200	112000	136000	9	189000	102000
pmb0716	655.2	330.9	4.16	654.2	[M+H]+	-	Tricin di-O-hexoside	Flavone	41000	68300	9	9	9	23900	9	36400	9
pmb0719	659.2	331.1	4.5	658.2	[M+H]+	-	Tricin 4'-O-(syringyl alcohol) ether 5-O-hexoside	Flavone	37100	38600	29600	18700	9	21700	9	28500	9
pmb0720	579.1	331.1	4.56	578.1	[M+H]+	-	Tricin O-malonylhexoside	Flavone	651000	549000	418000	172000	213000	266000	45500	413000	48700
pmb0736	493.1	331	4.3	492.1	[M+H]+	-	Tricin 7-O-hexoside	Flavone	3390000	5110000	6800000	1540000	3460000	4040000	707000	5140000	593000
pmb0750	355.1	163.1	2.35	354.1	[M+H]+	C17147	Neochlorogenic acid (5-O-Caffeoylquinic acid)	Organic acids and derivatives	381000	772000	391000	281000	573000	275000	1110000	505000	613000
pmb0752	369.1	177.1	3.01	368.1	[M+H]+	C02572	3-O-Feruloyl quinic acid	Organic acids and derivatives	281000	760000	329000	427000	646000	475000	957000	991000	679000
pmb0767	302.4	60.2	7.25	301.4	[M+H]+	-	D-erythro-Dihydrosphingosine	Alcohols	58500	42800	58300	48100	72600	60900	60300	45500	155000
pmb0769	485.1	323.1	3.79	484.1	[M+H]+	-	N-hexosyl-p-coumaroyl serotonin	Alkaloids	147000	117000	124000	109000	63400	52000	87300	151000	169000
pmb0786	180	162	0.69	179	[M+H]+	C00329	Glucosamine	Carbohydrates	683000	351000	737000	638000	551000	510000	580000	378000	531000
pmb0789	332.1	314.3	1.16	331.1	[M+H]+	-	Pyridoxine O-glucoside	Vitamins and derivatives	2210000	2860000	3150000	708000	2740000	1750000	3940000	3790000	2300000
pmb0802	220.2	202.1	2.15	219.2	[M+H]+	C00864	D-Pantothenic acid	Vitamins and derivatives	9	9	9	9	95000	9	9	54600	82600
pmb0808	353.1	179	2.83	352.1	[M+H]+	-	"6,7-dihydroxycoumarin 6-O-quinic acid"	Phenylpropanoids	180000	132000	174000	164000	213000	112000	269000	161000	217000
pmb0813	176.1	133.2	4.3	175.1	[M+H]+	-	1-Methoxyindole-3-carbaldehyde	Indole derivatives	12200	90800	53400	59800	53100	53500	34200	11400	55100
pmb0818	206.1	147.5	2.39	205.1	[M+H]+	C05660	Methoxyindoleacetic acid	Indole derivatives	277000	159000	303000	358000	499000	1190000	192000	216000	377000
pmb0848	494.3	184.2	7.88	493.3	[M+H]+	-	LysoPC 16:1 (2n isomer)	Lipids	47700	81000	40700	35000	60200	185000	141000	48400	64800
pmb0852	520.3	502.2	8.43	519.3	[M+H]+	-	LysoPC 18:2	Lipids	366000	762000	448000	389000	839000	2050000	1150000	530000	645000
pmb0854	518.3	459.3	8.79	517.3	[M+H]+	-	LysoPC 18:3	Lipids	323000	301000	250000	211000	228000	355000	277000	167000	259000
pmb0855	496.3	184.2	8.8	495.3	[M+H]+	-	LysoPC 16:0	Lipids	3090000	2630000	2340000	1820000	1800000	3050000	2390000	1460000	2320000
pmb0859	522.4	184	8.91	521.4	[M+H]+	-	LysoPC 18:1 (2n isomer)	Lipids	2810000	6990000	3460000	3870000	7930000	13600000	8610000	3380000	4440000
pmb0865	518.2	184.1	7.71	517.2	[M+H]+	-	LysoPC 18:3 (2n isomer)	Lipids	962000	2270000	1270000	1160000	3320000	5220000	4580000	2210000	2210000
pmb0873	520	184.5	8.25	519	[M+H]+	-	LysoPC 18:2 (2n isomer)	Lipids	353000	751000	422000	381000	808000	1970000	1100000	516000	612000
pmb0874	478.6	460.6	8.38	477.6	[M+H]+	-	LysoPE 18:2 (2n isomer)	Lipids	429000	729000	336000	280000	536000	971000	818000	237000	270000
pmb0876	454.2	313.3	8.74	453.2	[M+H]+	-	LysoPE 16:0	Lipids	559000	443000	327000	293000	225000	434000	466000	209000	260000
pmb0882	522.1	504.2	9.07	521.1	[M+H]+	-	LysoPC 18:1	Lipids	72300	142000	74900	78800	115000	277000	135000	100000	102000
pmb0885	291	190.9	6.71	290	[M+H]+	-	"4-oxo-9Z,11Z,13E,15E-octadecatetraenoic acid"	Lipids	69600	68200	60600	35600	61200	80700	82600	51100	54800
pmb0889	279.3	95.1	8.96	278.3	[M+H]+	C08364	Punicic acid	Lipids	2290000	5590000	3090000	1920000	5260000	7730000	5270000	4360000	5420000
pmb0890	355.1	263.3	10.52	354.1	[M+H]+	-	MAG (18:2)	Lipids	36300	44500	78400	67300	94100	177000	64900	86900	118000
pmb0964	366.2	204.1	0.8	365.2	[M+H]+	-	iP7G	Nucleotide and derivates	1230000	1490000	1390000	4900000	4230000	3940000	2360000	3950000	3920000
pmb0981	348.2	136	1.16	347.2	[M+H]+	C00020	Adenosine 5'-monophosphate	Nucleotide and derivates	277000	232000	190000	149000	146000	158000	244000	322000	261000
pmb0998	364.1	152.1	1.01	363.1	[M+H]+	C00144	Guanosine 5'-monophosphate	Nucleotide and derivates	8330	7140	18300	8920	9920	2860	15100	9120	7940
pmb1178	339.1	145.4	3.32	338.1	[M+H]+	-	O-Feruloyl 2-hydroxylcoumarin	Phenylpropanoids	9	30900	9	9	9	9	74400	58400	41800
pmb1240	503.2	311.1	3.79	502.2	[M+H]+	-	Phellodensin F	Others	313000	294000	153000	362000	412000	236000	217000	421000	370000
pmb1530	317.1	137.1	7.34	316.1	[M+H]+	-	Phytocassane D	Terpene	129000	148000	102000	42000	43800	155000	109000	153000	65800
pmb1574	277.2	93	8.21	276.2	[M+H]+	-	Octadecadien-6-ynoic acid	Lipids	1980000	5490000	3480000	1570000	5310000	6120000	5790000	3940000	3330000
pmb1587	207.2	165.2	8.41	206.2	[M+H]+	-	"4-Hydroxy-3,5-diisopropylbenzaldehyde"	Organic acids and derivatives	66200	89800	99300	76800	81900	111000	84800	96700	110000
pmb1605	353.3	261.4	8.45	352.3	[M+H]+	-	MAG (18:3) isomer3	Lipids	689000	1300000	1100000	1310000	2000000	2750000	1860000	1570000	1380000
pmb1626	534.4	263.3	9.22	533.4	[M+H]+	-	MGMG (18:2) isomer1	Lipids	39300	79700	45200	86900	166000	207000	79700	65600	64200
pmb1650	279.2	149.4	9.71	278.2	[M+H]+	-	"Octadeca-11E,13E,15Z-trienoic acid"	Lipids	9960000	12100000	9520000	13800000	7330000	9580000	9920000	10700000	17400000
pmb1652	149	121	9.71	148	[M+H]+	-	Phthalic anhydride	Others	4160	4340	5610	5150	2730	4360	3580	3750	6970
pmb1656	353.1	335.1	9.9	352.1	[M+H]+	-	MAG (18:3) isomer4	Lipids	47100	50700	50600	63700	97300	99700	69200	145000	110000
pmb1912	474.2	327	2.3	473.2	[M+H]+	C00234	10-Formyl-THF	Organic acids and derivatives	37400	36000	27700	22800	38800	30100	28600	36500	24700
pmb2211	343.1	240.7	6.59	342.1	[M+H]+	-	Cocamidopropyl betaine	Alkaloids	2740000	3210000	2470000	2770000	1500000	1140000	2320000	1050000	2400000
pmb2251	694.1	353.7	7.6	693.1	[M+H]+	-	DGMG (18:1)	Lipids	8520	18600	38500	8950	40100	43800	26200	56700	68800
pmb2319	482.3	184.1	8.26	481.3	[M+H]+	-	LysoPC 15:0	Lipids	30800	20800	21400	15400	15200	29600	25500	12800	22500
pmb2325	353.1	261.8	8.42	352.1	[M+H]+	-	MAG (18:3) isomer2	Lipids	781000	1420000	1090000	1350000	2060000	2960000	1950000	1590000	1460000
pmb2363	357.2	265.3	8.76	356.2	[M+H]+	-	MAG (18:1) isomer1	Lipids	9780	9	9	6910	9	16500	12000	16500	15100
pmb2383	534.1	337.7	9.04	533.1	[M+H]+	-	MGMG (18:2) isomer2	Lipids	5640	19800	6600	4040	7300	19600	5390	5920	4350
pmb2388	524.1	184	8.91	523.1	[M+H]+	-	LysoPC 18:0 (2n isomer)	Lipids	15200	30100	22800	22500	41100	72100	47700	19800	27200
pmb2406	510.1	184.4	9.34	509.1	[M+H]+	-	LysoPC 17:0	Lipids	33100	35700	27500	31400	24400	40700	32500	23400	29100
pmb2444	353.2	261.3	10.06	352.2	[M+H]+	-	MAG (18:3) isomer1	Lipids	4380000	5510000	6170000	7030000	11100000	10300000	9090000	14700000	12700000
pmb2554	529.1	193.1	2.16	530.1	[M-H]-	-	5-O-Feruloyl quinic acid glucoside	Organic acids and derivatives	232000	449000	385000	240000	572000	327000	522000	498000	691000
pmb2561	190.1	84	2.37	191.1	[M-H]-	C02712	N-Acetylmethionine	Amino acid and derivatives	11400	9	9	9	9380	5850	9280	9	9
pmb2591	245	203.2	3.87	246	[M-H]-	C03137	Acetyl tryptophan	Amino acid and derivatives	227000	222000	214000	185000	217000	175000	150000	180000	162000
pmb2601	307.1	161.1	4.38	308.1	[M-H]-	-	7-hydroxycoumarin-beta-rhamnoside	Phenylpropanoids	124000	168000	171000	121000	108000	54200	141000	178000	58700
pmb2620	207.1	133.1	5.52	208.1	[M-H]-	-	"3,4-Dimethoxycinnamic acid"	Phenylpropanoids	150000	433000	221000	420000	284000	157000	697000	636000	720000
pmb2640	199	181	9.66	200	[M-H]-	C02679	Lauric acid (C12:0)	Lipids	44300	42000	46600	43200	47700	35300	45700	40400	95900
pmb2643	225	207	10.05	226	[M-H]-	C08322	Myristoleic acid (C14:1)	Lipids	38000	47200	52700	38000	76700	91600	64600	47500	205000
pmb2778	295	277.3	8.96	296	[M-H]-	-	"9,10-EODE"	Lipids	777000	2090000	1060000	653000	1790000	2680000	2050000	1420000	1710000
pmb2784	293.2	275.1	10.21	294.2	[M-H]-	-	13-HOTrE	Lipids	34400	21000	67900	72000	33900	26200	27600	32800	26800
pmb2786	293	275	8.42	294	[M-H]-	-	9-HOTrE	Lipids	186000	511000	357000	145000	523000	616000	543000	403000	345000
pmb2787	293.2	275.1	9.19	294.2	[M-H]-	-	9-KODE	Lipids	16000	35200	26300	43900	98200	116000	60400	75700	51200
pmb2791	309.1	209.1	7.55	310.1	[M-H]-	-	9-HpOTrE	Lipids	88400	126000	68300	65900	128000	161000	138000	139000	770000
pmb2792	293	193.1	7.81	294	[M-H]-	-	13-HOTrE(r)	Lipids	487000	511000	291000	381000	393000	577000	490000	561000	270000
pmb2795	177	145	5.5	178	[M-H]-	-	4-Methoxycinnamic acid	Phenylpropanoids	9	1490	9	21100	109000	5820	88100	9	48700
pmb2804	311.1	171.3	7.87	312.1	[M-H]-	C04717	13-HPODE	Lipids	15200	58200	22300	13800	26800	76000	42100	34600	32800
pmb2826	147	87.1	1.03	148	[M-H]-	C00815	Citramalate	Organic acids and derivatives	185000	215000	112000	6820	16800	15100	78500	30400	64800
pmb2831	315.1	153.1	2.44	316.1	[M-H]-	-	Protocatechuic acid O-glucoside	Polyphenol	79700	38100	267000	96400	141000	133000	389000	1140000	45400
pmb2833	529	193.1	2.13	530	[M-H]-	-	3-O-Feruloyl quinic acid glucoside	Organic acids and derivatives	242000	408000	305000	220000	512000	289000	470000	465000	620000
pmb2835	181.1	166	3.95	182.1	[M-H]-	-	Syringaldehyde	Phenylpropanoids	40500	29400	35400	48100	30700	19400	32000	36000	33600
pmb2848	347.1	267.1	5.79	348.1	[M-H]-	-	3(2'-Chlorophenyl)-7-hydroxy-4-phenylcoumarin	Phenylpropanoids	11400	9	9	14100	12000	9880	15200	9240	7180
pmb2850	329	314	5.73	330	[M-H]-	-	Tricin	Flavone	896000	989000	1340000	237000	291000	935000	59700	996000	381000
pmb2855	307	145	0.77	308	[M-H]-	-	L-Glutamine O-hexside	Amino acid and derivatives	9	6360	9	7110	11600	9030	6740	12800	31900
pmb2871	315.1	153	1.84	316.1	[M-H]-	-	"2,5-dihydroxy benzoic acid O-hexside"	Organic acids and derivatives	1210000	1160000	1540000	957000	1820000	1070000	1590000	1010000	1280000
pmb2873	214.1	134	3.65	215.1	[M-H]-	-	3-(2-Naphthyl)-D-alanine	Amino acid and derivatives	1390000	2150000	1140000	568000	410000	563000	715000	479000	879000
pmb2922	565.1	323.1	1.11	566.1	[M-H]-	C00029	Uridine 5'-diphospho-D-glucose	Nucleotide and derivates	176000	154000	170000	62900	74100	63700	9	75600	186000
pmb2940	385.1	205	3.26	386.1	[M-H]-	-	1-O-beta-D-Glucopyranosyl sinapate	Phenylpropanoids	118000	473000	237000	628000	122000	36500	361000	547000	551000
pmb2978	563.1	269.1	4.04	564.1	[M-H]-	-	Apigenin O-hexosyl-O-pentoside	Flavone	725000	1050000	605000	450000	4660000	1460000	3580000	699000	1490000
pmb2984	491.1	287.1	5.09	492.1	[M-H]-	-	Acetyl-eriodictyol O-hexoside	Flavone	41800	38700	37000	18600	23300	18200	25300	20200	31300
pmb2987	487.1	163	2.63	488.1	[M-H]-	-	Acacetin O-acetyl hexoside	Flavone	53400	46100	108000	24200	76200	25300	55600	42500	21900
pmb2991	739.1	269.2	3.79	740.1	[M-H]-	-	Apigenin O-hexosyl-O-rutinoside	Flavone	239000	264000	333000	61400	216000	138000	175000	210000	151000
pmb3005	621.1	299.2	4.07	622.1	[M-H]-	-	Chrysoeriol O-rhamnosyl-O-glucuronic acid	Flavone	120000	485000	455000	98800	303000	551000	40800	341000	9520
pmb3006	431.1	269.1	4.21	432.1	[M-H]-	C04608	Apigenin 7-O-glucoside (Cosmosiin)	Flavone	2950000	4300000	5690000	5080000	7930000	4250000	10900000	5630000	6520000
pmb3012	461.1	299.2	4.32	462.1	[M-H]-	-	Chrysoeriol 7-O-hexoside	Flavone	2600000	9720000	12400000	1510000	3140000	3440000	839000	6200000	1410000
pmb3023	449.1	287	3.37	450.1	[M-H]-	-	Eriodictyol C-hexoside	Flavone	2030000	1900000	1950000	1680000	2220000	1810000	1920000	2520000	2240000
pmb3039	703.1	329.2	5.99	704.1	[M-H]-	-	Tricin O-oxalic acid O-coumaroyl shikimic acid	Flavone	14700	20500	34000	9	3970	23000	9	25100	5380
pmb3041	521.1	329.2	3.81	522.1	[M-H]-	-	Tricin O-saccharic acid	Flavone	33700	37400	29800	33100	36600	27000	36000	66100	54500
pmb3052	525.1	329.1	5.84	526.1	[M-H]-	-	Tricin 4'-O-β-guaiacylglycerol	Flavone	6830	8790	18000	9	4860	13000	9	9130	9
pmb3056	355.1	121.1	1.89	356.1	[M-H]-	-	Homovanilloyl quinic acid	Organic acids and derivatives	62100	89800	66900	96500	128000	81900	197000	96800	156000
pmb3061	499.1	163.1	2.1	500.1	[M-H]-	-	5-O-p-coumaroyl quinic acid O-hexoside	Organic acids and derivatives	1380000	2000000	1750000	816000	2930000	1430000	4060000	2510000	3550000
pmb3062	385.1	151.1	2.12	386.1	[M-H]-	-	Eudesmoyl quinic acid	Organic acids and derivatives	54600	158000	111000	114000	160000	69100	174000	98600	151000
pmb3064	499.2	163.2	2.5	500.2	[M-H]-	-	3-O-p-coumaroyl quinic acid O-hexoside	Organic acids and derivatives	1230000	1810000	1680000	766000	2850000	1300000	3500000	2350000	3270000
pmb3068	337.1	173.1	2.85	338.1	[M-H]-	-	1-O-p-Coumaroyl quinic acid	Organic acids and derivatives	3480000	4880000	4130000	4610000	5970000	5300000	9810000	6560000	7520000
pmb3072	481.1	319.3	3.23	482.1	[M-H]-	-	3-O-p-coumaroyl shikimic acid O-hexoside	Organic acids and derivatives	34500	28100	28200	36300	33900	24600	28000	22100	93500
pmb3074	337.1	191.1	3.3	338.1	[M-H]-	-	3-O-p-Coumaroyl quinic acid	Organic acids and derivatives	1960000	3200000	2770000	2500000	2850000	3840000	5660000	3930000	4540000
pmb3088	421.1	241.1	0.71	422.1	[M-H]-	C00689	Trehalose 6-phosphate	Carbohydrates	9	9	9	74500	49000	44200	9	9	9
pmb3093	351.1	105.1	2.39	352.1	[M-H]-	-	"6,7-dihydroxycoumarin 7-O-quinic acid"	Phenylpropanoids	64000	150000	110000	141000	336000	250000	462000	250000	220000
pmb3099	153	125	1.56	154	[M-H]-	C06608	Diethyl phosphate	Organic acids and derivatives	4470000	4070000	6220000	2790000	2370000	2430000	5580000	2610000	12200000
pmb3101	175.1	115	2.75	176.1	[M-H]-	C02504	2-Isopropylmalate	Organic acids and derivatives	315000	330000	408000	59200	139000	150000	119000	59100	65900
pmb3107	359.1	182.1	2.26	360.1	[M-H]-	-	Syringic acid O-glucoside	Organic acids and derivatives	230000	273000	399000	364000	355000	210000	306000	269000	255000
pmb3121	478.1	281.3	9.03	479.1	[M-H]-	-	LysoPE 18:1	Lipids	14800	38300	20500	22400	43000	76300	39800	12100	15100
pmb3132	478.1	281.2	8.86	479.1	[M-H]-	-	LysoPE 18:1 (2n isomer)	Lipids	21300	46200	21600	27900	49300	93900	47600	13500	18300
pmb3264	611.1	306.2	1.17	612.1	[M-H]-	C00127	Glutathione oxidized	Amino acid and derivatives	67700	48100	28700	24200	17600	24100	33700	41400	64800
pmb3894	329.1	229.1	5.91	330.1	[M-H]-	-	Di-O-methylquercetin	Flavonol	86000	180000	77000	81600	159000	339000	270000	86200	150000
pmb5304	277.1	241.2	10.62	278.1	[M-H]-	C06427	α-Linolenic acid	Lipids	25500	23800	30300	31400	49700	43300	35800	56800	50300
pmc0066	333.1	137.1	0.7	332.05	[M+H]+	C06196	2'-Deoxyinosine-5'-monophosphate	Nucleotide and derivates	109000000	93600000	99600000	63800000	70100000	90300000	93000000	108000000	110000000
pmc0274	167.1	121.1	1.92	166.1	[M+H]+	C16614	6-Methylmercaptopurine	Nucleotide and derivates	1460000	2290000	2190000	1980000	2880000	2430000	560000	557000	862000
pmc0281	400.2	136.1	1.94	399.2	[M+H]+	-	Adenosine O-ribose	Nucleotide and derivates	321000	397000	469000	259000	367000	356000	934000	762000	346000
pmc0304	384.1	252	2.06	383.12	[M+H]+	-	Succinyladenosine	Nucleotide and derivates	29600	69300	27100	13800	34200	48900	18600	18900	15700
pmc0960	544.4	485.2	8.91	543.4	[M+H]+	-	LysoPC 20:4	Lipids	212000	483000	264000	331000	660000	1160000	639000	281000	324000
pmc1990	299.1	223.1	6.78	300.1	[M-H]-	-	"4'-Hydroxy-5,7-dimethoxyflavanone"	Flavanone	17700	55300	40800	33800	39100	20100	20200	29400	36900
pmd0017	203	83	0.62	202	[M+H]+	C00750	Spermine	Phenolamides	110000	131000	121000	137000	148000	128000	112000	79000	99900
pmd0130	468.3	184	7.73	467.3	[M+H]+	-	LysoPC 14:0 (2n isomer)	Lipids	31400	35000	35500	26600	44500	50800	44400	34700	52600
pmd0132	496.3	184	8.8	495.33	[M+H]+	-	LysoPC 16:0 (2n isomer)	Lipids	2930000	2580000	2240000	1770000	1830000	3100000	2350000	1400000	2240000
pmd0136	524.4	184	9.91	523.36	[M+H]+	-	LysoPC 18:0	Lipids	2510000	1700000	1520000	1480000	1010000	2140000	1700000	1140000	1710000
pmd0160	452.3	255.2	8.73	453.3	[M-H]-	-	LysoPE 16:0 (2n isomer)	Lipids	82600	73200	49900	44900	38400	58600	58000	27000	29400
pme0003	188.1	145	0.81	189.11	[M-H]-	C02427	L-Homocitrulline	Amino acid and derivatives	14000	15200	17200	20200	16300	17400	17900	21500	21200
pme0006	116.1	70.1	0.81	115.06	[M+H]+	C00148	L-Proline	Amino acid and derivatives	63800	101000	105000	64000	111000	148000	87600	59900	140000
pme0007	174.1	131.1	0.79	175.1	[M-H]-	C00327	L-Citrulline	Amino acid and derivatives	104000	121000	90500	75800	65800	72400	57000	39900	44900
pme0009	104	73.7	0.79	105.04	[M-H]-	C00065	L-Serine	Amino acid and derivatives	2070000	1510000	1360000	1520000	920000	1080000	837000	865000	960000
pme0012	134.1	74	0.8	133.04	[M+H]+	C00049	L-Aspartic acid	Amino acid and derivatives	3310000	1860000	2540000	1860000	2140000	1570000	9	9	9
pme0014	148.1	84	0.75	147.05	[M+H]+	C00025	L-Glutamic acid	Amino acid and derivatives	1010000	1110000	853000	1090000	1080000	1110000	1320000	1430000	1370000
pme0015	239	62	0.78	240.02	[M-H]-	C00491	L-(-)-Cystine	Amino acid and derivatives	30900	32100	20400	68600	27500	33500	9	3700	4030
pme0018	130.1	84	1.27	131.09	[M-H]-	C00123	L-Leucine	Amino acid and derivatives	9	22400	19400	19700	31400	13500	9	24300	9
pme0020	164.1	103	1.92	165.08	[M-H]-	C00079	L-Phenylalanine	Amino acid and derivatives	2030000	3190000	3020000	2840000	4030000	3130000	752000	758000	1120000
pme0022	118	73.9	0.76	119.06	[M-H]-	C00188	L-Threonine	Amino acid and derivatives	431000	527000	401000	360000	499000	393000	452000	429000	366000
pme0024	124	80	0.83	125.02	[M-H]-	C00245	2-Aminoethanesulfonic acid	Organic acids and derivatives	24700	21200	21900	12600	9940	13200	45200	26500	16900
pme0026	147	84	0.78	146.11	[M+H]+	C00047	L-(+)-Lysine	Amino acid and derivatives	113000	125000	156000	102000	71000	141000	62000	33100	59200
pme0033	137	119	1.16	136.04	[M+H]+	C00262	Hypoxanthine	Nucleotide and derivates	766000	1010000	975000	694000	1120000	1270000	1090000	714000	1270000
pme0036	154.1	137	0.72	155.07	[M-H]-	C00135	L-Histidine	Amino acid and derivatives	9900	13000	11400	11600	11400	11500	12500	9	9
pme0042	173.1	131.1	0.73	174.11	[M-H]-	C00062	L-(+)-Arginine	Amino acid and derivatives	322000	875000	311000	117000	273000	89100	281000	199000	160000
pme0049	110	92	0.76	109.02	[M+H]+	C00519	2-Aminoethanesulfinic acid	Organic acids and derivatives	295000	244000	277000	284000	242000	235000	305000	280000	269000
pme0050	203	116	2.39	204.09	[M-H]-	C00078	L-Tryptophan	Amino acid and derivatives	2600000	1750000	3210000	3470000	6150000	14900000	1790000	1920000	2980000
pme0056	145.1	101	2.57	146.06	[M-H]-	-	"2,3-dimethylsuccinic acid"	Amino acid and derivatives	75400	88500	84800	59400	119000	105000	108000	73100	207000
pme0062	515.3	497	5.88	516.31	[M-H]-	C08796	Cucurbitacin D	Terpene	6730	3030	4610	7370	14300	4610	9320	3290	5030
pme0064	513.3	203	6.42	514.29	[M-H]-	C08800	Cucurbitacin I	Terpene	702	605	895	1290	1010	753	1460	850	1020
pme0066	116.1	74	0.75	117.05	[M-H]-	C00581	Guanidineacetic acid	Amino acid and derivatives	229000	185000	165000	85800	137000	105000	193000	118000	93100
pme0075	188.1	128	1.18	189.06	[M-H]-	C00624	N-Acetyl-L-glutamic acid	Amino acid and derivatives	1340000	1060000	1070000	305000	510000	571000	502000	338000	353000
pme0088	285	151	5	286	[M-H]-	C01514	Luteolin	Flavone	9	157000	93000	83900	358000	168000	348000	9	181000
pme0108	126.1	109	1.16	125.06	[M+H]+	C02376	5-Methylcytosine	Nucleotide and derivates	96700	84600	179000	204000	160000	99100	73300	157000	180000
pme0118	110.1	66	3	111.03	[M-H]-	C05942	Pyrrole-2-carboxylic acid	Amino acid and derivatives	9	9	52000	9	28000	43600	33700	9	9
pme0122	189.2	126	1.14	188.12	[M+H]+	C02727	N6-Acetyl-L-lysine	Amino acid and derivatives	336000	263000	283000	213000	272000	269000	319000	379000	528000
pme0124	173.2	115.5	0.85	172.08	[M+H]+	-	Glycyl-L-proline	Amino acid and derivatives	93400	35800	41400	16200	50700	51700	32400	18800	41600
pme0133	281.3	166	2.37	280.11	[M+H]+	-	Asp-phe	Amino acid and derivatives	56800	57800	76700	56500	64400	52000	34800	59600	49900
pme0137	187.2	125	1.11	188.08	[M-H]-	-	Nα-Acetyl-L-glutamine	Amino acid and derivatives	254000	265000	802000	114000	276000	97000	447000	309000	225000
pme0161	118.1	72	0.75	119.06	[M-H]-	C00263	L-Homoserine	Amino acid and derivatives	8240	9330	9010	5630	9360	6720	10900	10600	6820
pme0163	335.1	123	0.8	334.06	[M+H]+	C00455	β-Nicotinamide mononucleotide	Nucleotide and derivates	56500	29600	33200	92600	27800	24600	36200	37300	61600
pme0170	217.1	158	1.14	216.12	[M+H]+	-	Nα-Acetyl-L-arginine	Amino acid and derivatives	819000	777000	739000	645000	634000	625000	888000	826000	889000
pme0181	170.1	124	0.72	169.09	[M+H]+	C01152	1-Methylhistidine	Amino acid and derivatives	256000	284000	280000	291000	289000	306000	267000	204000	203000
pme0183	152.1	135	0.86	151.05	[M+H]+	-	2-Hydroxy-6-aminopurine	Nucleotide and derivates	137000	148000	178000	114000	234000	316000	131000	86400	194000
pme0191	189.1	86	1.91	188.12	[M+H]+	C02155	N-Glycyl-L-leucine	Amino acid and derivatives	34700	63600	48400	40400	63200	60600	40200	46700	66900
pme0195	120	62	0.77	121.02	[M-H]-	C00097	L-Cysteine	Amino acid and derivatives	9	9	9	2370000	1030000	1300000	9	9	9
pme0196	285	151	5.73	286.05	[M-H]-	C05903	Kaempferol	Flavonol	70800	123000	112000	62500	52900	82900	24600	97500	57500
pme0197	609.2	301	3.7	610.15	[M-H]-	C05625	Quercetin 3-O-rutinoside (Rutin)	Flavonol	9	9	39600	51000	42900	34000	158000	54700	45400
pme0226	131.1	114	0.78	132.05	[M-H]-	C00152	L-Asparagine	Amino acid and derivatives	798000	505000	645000	408000	441000	325000	93300	78100	113000
pme0230	268.1	136	1.83	267.1	[M+H]+	C00212	Adenosine	Nucleotide and derivates	209000	775000	336000	559000	437000	354000	59200	58000	149000
pme0233	188	144	2.64	189.04	[M-H]-	C01717	Kynurenic acid	Organic acids and derivatives	8480000	6650000	8970000	8260000	6510000	9260000	8250000	7790000	7990000
pme0239	111	67	2.14	112.02	[M-H]-	-	2–furanoic acid	Organic acids and derivatives	217000	202000	190000	9	64300	39100	113000	65100	76100
pme0240	121	77	4.57	122.04	[M-H]-	C00180	Benzoic acid	Organic acids and derivatives	1030000	471000	754000	787000	3450000	1050000	1830000	1700000	3900000
pme0243	131	87	1.86	132.04	[M-H]-	C00489	Glutaric acid	Organic acids and derivatives	155000	120000	218000	200000	172000	217000	1110000	188000	279000
pme0247	130.1	84	0.76	131.06	[M-H]-	C01157	trans-4-Hydroxy-L-proline	Amino acid and derivatives	28800	86200	33700	15300	27100	47700	52800	23400	19500
pme0250	187.1	125	4.47	188.1	[M-H]-	C08261	Azelaic acid	Organic acids and derivatives	2140000	2290000	1750000	2020000	2380000	2720000	2530000	1990000	4960000
pme0252	172.1	130	3.51	173.11	[M-H]-	C02710	N-Acetyl-l-leucine	Amino acid and derivatives	207000	132000	194000	92700	200000	115000	172000	149000	116000
pme0256	151	151	1.19	152.03	[M-H]-	C00385	Xanthine	Nucleotide and derivates	9	9	24800	49100	9	9	9	9	9
pme0257	111	80	1.23	112.03	[M-H]-	C00106	Uracil	Nucleotide and derivates	116000	225000	207000	137000	184000	139000	335000	278000	211000
pme0264	243.1	127	1.99	242.09	[M+H]+	C00214	Thymidine	Nucleotide and derivates	27100	57500	45300	28500	9	43800	44200	22900	45800
pme0265	203.1	121	5.06	202.12	[M+H]+	C08277	Sebacate	Organic acids and derivatives	128000	84400	132000	130000	64000	9	182000	67600	1360000
pme0267	131	87	2.12	132.04	[M-H]-	-	2-Methylsuccinic acid	Organic acids and derivatives	255000	409000	572000	251000	292000	533000	570000	465000	762000
pme0272	149	77	2.43	150.03	[M-H]-	C02137	Benzoylformic acid	Organic acids and derivatives	67800	60000	56400	60300	9	9	99400	53700	40400
pme0279	189.1	171	0.79	190.1	[M-H]-	C00666	"2,6-Diaminooimelic acid"	Amino acid and derivatives	1580000	1800000	2200000	1220000	1810000	1560000	2940000	2990000	2970000
pme0281	165	121	2.96	166.03	[M-H]-	C06337	Terephthalic acid	Organic acids and derivatives	1180000	1100000	1760000	1320000	1000000	1110000	1360000	1040000	3880000
pme0282	165	77	2.95	166.03	[M-H]-	C01606	Phthalic acid	Organic acids and derivatives	30100	35500	9	43300	29300	9	32600	23800	9
pme0284	144.1	102	0.84	145.09	[M-H]-	C01035	4-Guanidinobutyric acid	Organic acids and derivatives	109000	66000	85700	12900	35600	49300	40300	28500	49700
pme0286	131.1	85	3.52	132.08	[M-H]-	-	2-Hydroxyisocaproic acid	Organic acids and derivatives	99800	91400	72300	82600	202000	127000	86300	93500	66200
pme0303	179	135	3.23	180.04	[M-H]-	C01197	Caffeate	Phenylpropanoids	414000	687000	535000	451000	568000	477000	1270000	829000	1600000
pme0306	195.1	117	4.07	194.06	[M+H]+	C01494	Ferulic acid	Phenylpropanoids	54700	167000	89700	201000	134000	101000	188000	281000	401000
pme0330	579.2	271	4.17	580.18	[M-H]-	C09789	Naringenin 7-O-neohesperidoside (Naringin)	Flavanone	191000	229000	252000	152000	209000	122000	202000	251000	200000
pme0332	577.2	269	4.01	578.16	[M-H]-	C12627	Apigenin 7-O-neohesperidoside (Rhoifolin)	Flavone	29800	22100	20300	17400	20600	14300	41700	25700	19800
pme0355	255.1	137	4.97	254.06	[M+H]+	C10208	Daidzein	Isoflavone	39000	96300	47100	45400	85500	124000	119000	264000	53600
pme0359	433.1	271	3.81	432.11	[M+H]+	-	Apigenin 5-O-glucoside	Flavone	2120000	1180000	3530000	3850000	15800000	3960000	13800000	2040000	5850000
pme0363	299.1	284	5.76	300.06	[M-H]-	C04293	Chrysoeriol	Flavone	643000000	603000000	562000000	640000000	630000000	657000000	460000000	608000000	627000000
pme0368	579.2	271	4.01	578.16	[M+H]+	-	Apigenin 7-rutinoside (Isorhoifolin)	Flavone	141000	224000	149000	139000	196000	190000	139000	161000	127000
pme0369	593.2	285	3.83	594.16	[M-H]-	-	Kaempferol 3-O-rutinoside (Nicotiflorin)	Flavonol	211000	266000	1560000	291000	990000	498000	1530000	686000	671000
pme0371	433.1	271	4.22	434.12	[M-H]-	C09099	Naringenin 7-O-glucoside (Prunin)	Flavanone	56300	147000	121000	109000	137000	79100	259000	132000	161000
pme0374	431.1	311	3.79	432.11	[M-H]-	C01714	Isovitexin	Flavone	43900	110000	98800	50500	118000	62700	98900	99000	36500
pme0376	271.1	151	5.59	272.07	[M-H]-	C00509	Naringenin	Flavanone	373000	893000	565000	333000	896000	755000	641000	1220000	1060000
pme0379	271.1	153	5.63	270.05	[M+H]+	C01477	Apigenin	Flavone	211000	461000	333000	444000	2070000	583000	1830000	508000	1360000
pme0388	183.1	137	3.25	182.06	[M+H]+	C05582	Homovanillic acid	Phenylpropanoids	106000	164000	110000	137000	72000	121000	147000	101000	158000
pme0391	177	121	4.61	176.05	[M+H]+	C03081	4-Methylumbelliferone	Phenylpropanoids	9	286000	206000	217000	254000	9	356000	119000	320000
pme0397	173.1	93	0.81	174.05	[M-H]-	C00493	Shikimic acid	Organic acids and derivatives	972000	1480000	1400000	638000	1640000	1600000	1860000	2170000	2500000
pme0398	353.1	191	2.72	354.1	[M-H]-	C00852	Chlorogenic acid (3-O-Caffeoylquinic acid)	Organic acids and derivatives	364000	673000	482000	307000	820000	450000	1530000	705000	662000
pme0413	151	136	4	152.05	[M-H]-	C00755	Vanillin	Organic acids and derivatives	497000	547000	458000	1110000	682000	515000	732000	611000	1450000
pme0419	167.1	107	3.71	166.06	[M+H]+	C01744	3-(4-Hydroxyphenyl)propionic acid	Phenylpropanoids	187000	360000	228000	147000	165000	269000	207000	398000	238000
pme0423	195.1	117	4.07	194.06	[M+H]+	-	3-Hydroxy-4-methoxycinnamic acid	Phenylpropanoids	56400	186000	85800	237000	116000	101000	183000	252000	358000
pme0431	577	287	3.68	576.13	[M+H]+	-	Procyanidin A1	Proanthocyanidins	9	9	9	33400	91200	9	99600	74900	56700
pme0432	575	285	4.06	576.13	[M-H]-	C10237	Procyanidin A2	Proanthocyanidins	41700	60100	78500	9	63600	46800	69800	61900	57600
pme0463	175	84	1.16	174.1	[M+H]+	C01047	L-Theanine	Amino acid and derivatives	30000	28700	9	9	9	20800	32500	30200	18900
pme0486	117	73	1.33	118.03	[M-H]-	C02170	Methylmalonic acid	Organic acids and derivatives	1880000	1720000	1840000	846000	1200000	1590000	1300000	1060000	1220000
pme0490	124	78	1.16	123	[M+H]+	C00253	Nicotinic acid	Vitamins and derivatives	770000	824000	715000	808000	854000	895000	932000	848000	901000
pme0491	138	94	1.47	139	[M-H]-	C01020	6-hydroxynicotinic acid	Vitamins and derivatives	786000	1170000	1300000	532000	1320000	1500000	1350000	1610000	1810000
pme0516	179.2	87	0.74	180.06	[M-H]-	C00137	Inositol	Alcohols	1860000	1690000	1140000	908000	892000	1480000	1270000	1470000	1260000
pme0519	341	119	0.8	342.12	[M-H]-	-	D-(+)-Sucrose	Carbohydrates	1550000	2360000	1720000	793000	1280000	1170000	2940000	2640000	2390000
pme0534	195.2	74.9	0.63	196.06	[M-H]-	C00257	Gluconic acid	Others	1830000	2010000	3300000	1520000	1830000	1800000	3860000	3480000	3360000
pme1008	216	170	1.91	215.04	[M+H]+	-	3-Chloro-L-tyrosine	Amino acid and derivatives	182000	392000	406000	219000	462000	422000	499000	568000	598000
pme1063	243.1	110	1.24	244.07	[M-H]-	C00299	Uridine	Nucleotide and derivates	310000	372000	350000	321000	546000	799000	487000	373000	485000
pme1070	180.1	119.3	1.16	181.07	[M-H]-	C00082	L-(-)-Tyrosine	Amino acid and derivatives	217000	284000	252000	245000	452000	288000	206000	250000	308000
pme1094	116	100	0.85	117.08	[M-H]-	C00183	L-Valine	Amino acid and derivatives	9	9	86700	71000	55700	9	73400	127000	84000
pme1097	134.1	107	1.17	135.06	[M-H]-	C00147	Adenine	Nucleotide and derivates	578000	572000	707000	686000	957000	1280000	1120000	618000	1090000
pme1109	152	135	1.32	151.05	[M+H]+	C00242	Guanine	Nucleotide and derivates	11600	7060	17300	15800	17000	39100	26800	13200	9
pme1119	269.1	137	0.83	268.08	[M+H]+	C00294	Inosine	Nucleotide and derivates	904000	893000	874000	388000	421000	446000	877000	1050000	875000
pme1175	282.1	150	1.5	283.09	[M-H]-	C00387	Guanosine	Nucleotide and derivates	1320000	2000000	1950000	1520000	2640000	4620000	2130000	1120000	1890000
pme1181	266.1	150	1.68	267.1	[M-H]-	C00330	Deoxyguanosine	Nucleotide and derivates	20000	26900	9	23100	27900	44100	22600	9	9
pme1218	124	106	1.15	123.03	[M+H]+	C10164	2-Picolinic acid	Organic acids and derivatives	147000	164000	203000	171000	199000	221000	263000	203000	201000
pme1242	322.4	130	1.24	321.1	[M+H]+	C11347	S-(methyl)glutathione	Amino acid and derivatives	129000	97100	143000	61100	70500	157000	91800	130000	190000
pme1283	383	134	1.36	384.12	[M-H]-	C00021	S-(5'-Adenosy)-L-homocysteine	Amino acid and derivatives	9	23100	19100	47200	50200	41000	25600	17300	29600
pme1296	285.1	153	1.75	284.08	[M+H]+	C01762	Xanthosine	Nucleotide and derivates	399000	533000	534000	353000	652000	1080000	480000	282000	617000
pme1313	237.1	192	1.98	236.08	[M+H]+	C02700	N'-Formylkynurenine	Amino acid and derivatives	66000	71800	77400	72000	83100	128000	46300	38700	62100
pme1376	308	112	1.2	307.06	[M+H]+	C00239	2'-Deoxycytidine-5'-monophosphate	Nucleotide and derivates	180000	201000	121000	93700	131000	121000	183000	159000	161000
pme1383	170.1	134.1	1.16	169.07	[M+H]+	C00314	Pyridoxine	Vitamins and derivatives	43300	99100	72400	20400	31700	110000	96000	80900	122000
pme1397	271	149	3.85	271.24	Protonated	C05904	Pelargonidin	Anthocyanins	9	9	9	9	1130000	218000	1390000	9	9
pme1398	465.1	303	2.26	465.1	Protonated	C12138	Delphinidin 3-O-glucoside (Mirtillin)	Anthocyanins	1150000	1730000	1980000	1100000	1540000	1210000	1840000	1600000	1880000
pme1408	145.1	109	0.76	146.07	[M-H]-	C00064	L-Glutamine	Amino acid and derivatives	613000	676000	836000	521000	867000	537000	199000	252000	278000
pme1434	371.1	209	2.58	372.14	[M-H]-	C01533	Syringin	Phenylpropanoids	1800000	2120000	1440000	1170000	1600000	1330000	1670000	665000	1280000
pme1436	163	119	3.86	164.05	[M-H]-	C00811	p-Coumaric acid	Phenylpropanoids	1550000	2950000	2360000	3360000	3040000	3040000	4210000	3690000	7130000
pme1450	231	145	4.16	232.12	[M-H]-	C01598	Melatonin	Alkaloids	92700	18500	53500	64600	22200	15700	96800	54700	75200
pme1474	298	136	2.9	297.09	[M+H]+	C00170	5'-Deoxy-5'-(methylthio)adenosine	Nucleotide and derivates	2910000	4100000	4180000	4430000	4030000	4090000	3840000	3680000	6370000
pme1496	267.1	252	6.33	268.07	[M-H]-	C00858	Formononetin (4'-O-methyldaidzein)	Isoflavone	4660000	803000	1360000	3800000	9160000	974000	8060000	6620000	4650000
pme1502	315.1	300	7.23	314.08	[M+H]+	-	Kumatakenin	Flavonol	340000	434000	729000	460000	1410000	509000	1240000	960000	913000
pme1518	403.1	373	7.06	402.13	[M+H]+	C10112	Nobiletin	Flavone	1460000	1570000	1270000	1410000	1270000	1280000	1460000	1340000	909000
pme1541	283.1	268	7.06	284.07	[M-H]-	C01470	Acacetin	Flavone	11900000	116000	12500000	14000000	22300000	11700000	19500000	336000	16300000
pme1550	373.1	343	7.54	372.12	[M+H]+	C10190	Tangeretin	Flavone	621000	772000	548000	587000	543000	462000	639000	672000	484000
pme1572	287	241	5.04	286.05	[M+H]+	C10510	"Orobol (5,7,3',4'-tetrahydroxyisoflavone)"	Isoflavone	704000	1010000	1050000	955000	4060000	2140000	3950000	1190000	3060000
pme1578	271.1	215	5.52	270.05	[M+H]+	C06563	"Genistein (4',5,7-Trihydroxyisoflavone)"	Isoflavone	307000	660000	436000	625000	3050000	833000	2660000	721000	1990000
pme1580	287.1	135	5.05	288.06	[M-H]-	C05631	Eriodictyol	Flavanone	32000	87700	61700	42400	74300	25700	35500	90300	53900
pme1588	315.1	151	5.85	316.06	[M-H]-	C10084	Isorhamnetin	Flavonol	30000	47600	23900	18000	17800	12800	7140	43600	8220
pme1598	463.1	301	3.85	464.13	[M-H]-	-	Hesperetin 5-O-glucoside	Flavanone	153000	328000	258000	134000	234000	120000	236000	277000	156000
pme1601	417.1	271	4.9	416.11	[M+H]+	-	Apigenin 4-O-rhamnoside	Flavone	43400	9	9	51300	9	9	282000	182000	374000
pme1605	593.2	285	3.76	594.16	[M-H]-	-	Kaempferol 3-O-robinobioside (Biorobin)	Flavonol	218000	297000	1630000	266000	950000	506000	1680000	653000	616000
pme1611	433.1	313	3.75	434.12	[M-H]-	-	Isohemiphloin	Flavone	1720000	3890000	3390000	1970000	6790000	2950000	5120000	8830000	2870000
pme1637	179.1	146	3.88	180.08	[M-H]-	C00590	Coniferyl alcohol	Phenylpropanoids	35500	26500	30900	41900	32900	14200	67400	37500	48300
pme1638	369.1	193	11.9	370.11	[M-H]-	-	sesamolin	Phenylpropanoids	7300000	7520000	7810000	8720000	8930000	8900000	7750000	8210000	8430000
pme1646	357.1	151	5.41	358.14	[M-H]-	-	Pinoresinol	Phenylpropanoids	166000	130000	118000	290000	174000	281000	282000	401000	299000
pme1665	593.2	311	3.36	594.16	[M-H]-	C08064	Isovitexin 7-O-glucoside (Saponarin)	Flavonoid	34800	9	9	9	9	57600	9	9	63700
pme1683	477.2	258	2.15	476.17	[M+H]+	C12276	D-Pantothenic dcid	Organic acids and derivatives	7540	5060	7460	4620	5300	6360	5550	9020	6020
pme1684	179.1	133	0.86	178.05	[M+H]+	C00198	"D-(+)-Glucono-1,5-lactone"	Carbohydrates	59300	47000	29100	54000	20000	44700	43200	29800	85800
pme1691	147.1	87.2	0.85	146.12	[M+H]+	C08201	Acetylcholine	Alkaloids	128000	62100	45200	47900	49500	44000	126000	54500	81400
pme1698	225.1	147	4.06	224.07	[M+H]+	C00482	Sinapic acid	Phenylpropanoids	234000	204000	252000	280000	185000	119000	293000	112000	145000
pme1709	138.1	78	3.73	137.05	[M+H]+	-	Nicotinic Acid Methyl Ester (Methyl Nicotinate)	Vitamins and derivatives	28600	10600	14800	12300	6980	14400	10300	6980	16000
pme1711	117.1	59	2.03	118.06	[M-H]-	-	3-Hydroxy-3-methyl butyric acid	Organic acids and derivatives	47800	34300	33200	59000	52700	35400	32600	40800	71200
pme1712	275	257	0.79	276.13	[M-H]-	C00449	L-Saccharopine	Amino acid and derivatives	9	9	9	79000	77900	65500	72700	67600	60300
pme1730	117	59	0.74	118.03	[M-H]-	-	D-Erythronolactone	Organic acids and derivatives	9	9	9	313000	195000	182000	25500	38200	53300
pme1806	367	190.9	3.64	368.11	[M-H]-	-	Chlorogenic acid methyl ester	Organic acids and derivatives	661000	2190000	790000	693000	1480000	974000	2170000	1760000	2380000
pme1814	153	108	2.5	154.03	[M-H]-	C00628	"2,5-dihydroxybenzoic acid (Gentisic acid)"	Organic acids and derivatives	192000	156000	107000	114000	167000	116000	114000	106000	109000
pme1824	153.1	109	2.48	154.03	[M-H]-	C00230	Protocatechuic acid	Polyphenol	1050000	1100000	936000	779000	1090000	544000	720000	1000000	694000
pme1830	117	73	1.35	118.03	[M-H]-	C00042	Succinic acid	Organic acids and derivatives	1850000	1640000	1920000	896000	1190000	1580000	1250000	1060000	1330000
pme1846	179	71	0.77	180.06	[M-H]-	C00031	D(+)-Glucose	Carbohydrates	180000	149000	313000	94900	188000	217000	192000	194000	248000
pme1851	130.1	88	0.81	131.07	[M-H]-	C00300	Creatine	Organic acids and derivatives	121000	109000	147000	61500	119000	95200	117000	103000	116000
pme1894	183	83	0.76	182.08	[M+H]+	C00794	D-Sorbitol	Alcohols	1760000	2000000	1980000	2180000	2390000	2100000	1840000	1840000	1560000
pme1944	183.1	69	0.8	182.08	[M+H]+	C00392	D-Mannitol	Alcohols	259000	335000	212000	160000	193000	145000	268000	296000	9
pme1949	375	255	3.26	376.14	[M-H]-	C00255	Riboflavin	Vitamins and derivatives	468000	427000	462000	421000	450000	467000	399000	408000	430000
pme1977	173.1	111	3.87	174.09	[M-H]-	C08278	Suberic acid	Organic acids and derivatives	161000	112000	74200	138000	73300	90600	164000	65400	202000
pme1998	110	67	0.82	111.04	[M-H]-	C00380	Cytosine	Nucleotide and derivates	1400	2210	3070	3050	3060	2750	6390	3310	3500
pme2009	149	87	1.03	150.02	[M-H]-	-	L-(+)-Tartaric acid	Organic acids and derivatives	52300	49100	86300	136000	78300	57100	132000	126000	88800
pme2019	149	59	0.81	150.05	[M-H]-	-	DL-Arabinose	Carbohydrates	315000	240000	420000	578000	287000	335000	447000	558000	623000
pme2033	133	71	0.85	134.02	[M-H]-	C00497	L(-)-Malic acid	Organic acids and derivatives	34800000	32100000	36300000	10900000	16600000	12900000	37700000	38900000	27100000
pme2036	191	85	0.92	192.06	[M-H]-	C00296	Quinic acid	Organic acids and derivatives	1090000	1650000	1810000	769000	1650000	1420000	2540000	2830000	2950000
pme2050	191	111	0.86	192.03	[M-H]-	C00158	Citric acid	Organic acids and derivatives	22900000	30000000	23800000	2460000	5010000	3170000	13500000	6580000	8690000
pme2108	163	104	0.68	162.11	[M+H]+	C00318	L-Carnitine	Alkaloids	77100	91600	80900	84200	90100	103000	98000	92400	100000
pme2111	175	87	0.85	176.12	[M-H]-	C00072	L-ascorbate	Vitamins and derivatives	112000	154000	154000	106000	148000	174000	245000	185000	187000
pme2129	131.1	85	3.58	132.08	[M-H]-	-	(S)-(-)-2-Hydroxyisocaproic acid	Organic acids and derivatives	600000	647000	481000	560000	1190000	829000	603000	692000	349000
pme2165	155	111	1.15	156.02	[M-H]-	C00295	Orotic acid	Vitamins and derivatives	699000	1290000	1340000	483000	777000	902000	863000	1160000	1080000
pme2169	115	71	1.19	116.01	[M-H]-	C00122	Fumaric acid	Organic acids and derivatives	2930000	2690000	2420000	9	1870000	1500000	2920000	3700000	2850000
pme2237	181.1	101	0.76	182.08	[M-H]-	C01697	Dulcitol	Alcohols	100000	128000	107000	30500	33300	35700	169000	144000	99100
pme2246	301	185	3.89	302.01	[M-H]-	C10788	Ellagic acid	Polyphenol	54000	123000	116000	39000	69400	129000	21400	86300	9
pme2253	177.1	59	0.79	178.05	[M-H]-	C01040	L-Gulonic-γ-lactone	Others	147000	205000	156000	199000	203000	171000	174000	194000	192000
pme2268	138	94	0.79	137.05	[M+H]+	C01004	Trigonelline	Alkaloids	145000	115000	137000	120000	149000	205000	148000	109000	188000
pme2277	152	108	1.22	153.04	[M-H]-	-	3-Aminosalicylic acid	Organic acids and derivatives	41500	54100	54500	40100	35000	37000	51200	48200	43800
pme2289	287.2	119	11	286.23	[M+H]+	C00473	Vitamin A	Vitamins and derivatives	73200	93900	102000	110000	56200	70300	59800	66300	68400
pme2319	301.1	164	5.75	302.08	[M-H]-	C01709	Hesperetin	Flavanone	88400	152000	122000	78800	68000	101000	30400	139000	62500
pme2362	151	107	2.89	152.05	[M-H]-	C01984	Mandelic acid	Organic acids and derivatives	32700	51000	44700	40600	9	56800	35300	44500	57600
pme2380	145	101	1.14	146.02	[M-H]-	-	A-Ketoglutaric acid	Organic acids and derivatives	168000	99600	9	46000	332000	92900	1030000	986000	708000
pme2427	222.1	180	2.61	223.09	[M-H]-	-	N-Acetyl-L-tyrosine	Amino acid and derivatives	66100	119000	63800	75300	132000	9	59300	72400	70900
pme2435	163	59	0.76	164.07	[M-H]-	C01019	L-Fucose	Carbohydrates	518000	634000	422000	350000	176000	302000	356000	214000	230000
pme2459	449.1	287.2	3.87	448.1	[M+H]+	C03951	Luteolin 7-O-glucoside (Cynaroside)	Flavone	3150000	3630000	4800000	910000	4240000	2300000	3460000	3680000	3090000
pme2527	133	116	0.78	132.16	[M+H]+	C00077	L(+)-Ornithine	Amino acid and derivatives	7090	15800	6650	9450	10600	10700	20300	8290	9240
pme2529	163.2	101	0.75	164.07	[M-H]-	C07326	"1,5-Anhydro-D-glucitol"	Alcohols	300000	239000	298000	213000	191000	197000	332000	283000	464000
pme2550	173	137	0.77	174.02	[M-H]-	C00417	Cis-Aconitic acid	Organic acids and derivatives	325000	553000	527000	242000	566000	585000	611000	724000	801000
pme2569	219	202	1.16	218.09	[M+H]+	C03740	(5-L-Glutamyl)-L-amino acid	Amino acid and derivatives	92100	90400	68400	9	100000	57900	93400	93800	44000
pme2594	182.1	138	1.66	183.05	[M-H]-	C00847	4-Pyridoxic acid	Alkaloids	194000	309000	176000	102000	117000	178000	414000	321000	230000
pme2607	192.1	146	3.17	191.06	[M+H]+	C05635	5-Hydroxyindole-3-acetic acid	Indole derivatives	2210000	1890000	2150000	2030000	2400000	2280000	3070000	3120000	3050000
pme2617	166	102	0.76	165.05	[M+H]+	-	Methionine sulfoxide	Amino acid and derivatives	491000	604000	567000	513000	617000	505000	505000	385000	376000
pme2670	121	92	3.72	122.04	[M-H]-	C00633	4-Hydroxybenzaldehyde	Organic acids and derivatives	1190000	1030000	981000	1320000	1500000	1200000	1120000	1070000	1380000
pme2702	144.1	102	1.62	145.07	[M-H]-	C02946	4-Acetamidobutyric acid	Organic acids and derivatives	241000	174000	150000	64700	50400	77500	98800	46700	69600
pme2706	153.2	109	2.42	154.03	[M-H]-	C00196	"2,3-Dihydroxybenzoic acid"	Organic acids and derivatives	1160000	1200000	1080000	480000	625000	531000	842000	920000	709000
pme2720	144.1	126	4.53	145.05	[M-H]-	C08493	Indole-3-carboxaldehyde	Indole derivatives	36000	19800	29200	36800	40500	50700	21300	24400	37100
pme2776	253.1	137	1.67	252.09	[M+H]+	C05512	2'-Deoxyinosine	Nucleotide and derivates	193000	93800	106000	51100	44400	52000	53600	35200	58600
pme2790	265.1	178	3.9	264.11	[M+H]+	C05642	N-γ-Acetyl-N-2-Formyl-5-methoxykynurenamine	Amino acid and derivatives	73100	40900	29000	9	9	9	50200	9	40100
pme2798	165	122	1.85	166.05	[M-H]-	C16353	7-Methylxanthine	Nucleotide and derivates	49500	46400	191000	138000	174000	77900	182000	261000	156000
pme2827	239	223	6.77	240.25	[M-H]-	C00517	Palmitaldehyde	Lipids	4950000	10400000	8680000	8550000	9330000	5350000	5420000	6680000	7740000
pme2828	140	99	0.63	139.03	[M+H]+	C00870	4-Nitrophenol	Others	81100	73900	59100	72100	88800	68700	53700	71400	71900
pme2831	130	71.9	0.86	129.1	[M+H]+	C07151	"1,1-Dimethylbiguanide"	Others	640000	753000	814000	651000	570000	653000	988000	704000	713000
pme2836	178.1	160	2.95	177.08	[M+H]+	-	5-Hydroxytryptophol	Indole derivatives	940000	895000	1370000	638000	555000	1020000	655000	334000	210000
pme2901	353.1	191.1	2.38	354.1	[M-H]-	-	1-O-Caffeoyl quinic acid	Organic acids and derivatives	336000	655000	511000	348000	813000	493000	1490000	690000	664000
pme2903	137	93	3.1	138.03	[M-H]-	C00156	4-Hydroxybenzoic acid	Organic acids and derivatives	149000	9	707000	448000	364000	534000	843000	1850000	136000
pme2914	161	99	1.59	162.05	[M-H]-	C03761	"3-Hydroxy-3-methylpentane-1,5-dioic acid"	Amino acid and derivatives	1040000	1280000	1150000	923000	1200000	1140000	1750000	1780000	1480000
pme2957	271.1	151	5.57	272.07	[M-H]-	C06561	Naringenin chalcone	Flavanone	354000	849000	525000	329000	871000	762000	628000	1170000	1050000
pme2963	287.1	259	4.62	288.06	[M-H]-	C00974	Aromadedrin (Dihydrokaempferol)	Flavonol	143000	441000	326000	228000	535000	460000	361000	483000	479000
pme2982	257.1	153	7.05	256.07	[M+H]+	C09827	Pinocembrin (Dihydrochrysin)	Flavanone	9	29900	71300	70500	9	83600	9	9	49600
pme2991	191	148	4.15	192.04	[M-H]-	C01752	Scopoletin (7-Hydroxy-5-methoxycoumarin)	Phenylpropanoids	71400	153000	100000	108000	138000	107000	127000	73100	235000
pme3007	403	159	0.7	404.16	[M-H]-	C00015	Uridine 5’-diphosphate	Nucleotide and derivates	60300	58600	70100	64000	62300	50400	45200	44100	33700
pme3009	175	99	0.63	174.02	[M+H]+	-	trans-Citridic acid	Organic acids and derivatives	85900	104000	119000	98100	113000	132000	128000	95200	76100
pme3083	164	120	3.87	165.04	[M-H]-	-	2-(Formylamino)benzoic acid	Organic acids and derivatives	181000	333000	253000	368000	346000	330000	416000	415000	755000
pme3096	118	74	1.34	119.02	[M-H]-	C00872	Aminomalonic acid	Organic acids and derivatives	1210000	1280000	1280000	636000	739000	1110000	876000	845000	913000
pme3123	209	179	3.88	210.09	[M-H]-	C02325	Sinapyl alcohol	Phenylpropanoids	26900	12900	30500	16500	22800	11000	20600	26700	25900
pme3129	463	301	3.86	464.1	[M-H]-	-	Quercetin 4'-O-glucoside (Spiraeoside)	Flavonol	202000	756000	940000	108000	303000	247000	46300	423000	56400
pme3143	177	121	4.11	176.05	[M+H]+	-	6-Hydroxy-4-methylcoumarin	Phenylpropanoids	94300	119000	144000	61800	153000	107000	9	110000	9
pme3184	332	136	1.17	331.07	[M+H]+	C00360	2'-Deoxyadenosine-5'-monophosphate	Nucleotide and derivates	132000	142000	210000	38400	192000	87700	199000	240000	166000
pme3194	118	58	1.02	117.04	[M+H]+	-	N-acetylglycine	Amino acid and derivatives	305000	250000	338000	178000	322000	269000	282000	417000	206000
pme3197	330	136	1.83	329.05	[M+H]+	C00575	Cyclic AMP	Nucleotide and derivates	9100	17200	19900	21700	6090	14600	11400	18400	30000
pme3198	153	109	2.75	154.03	[M-H]-	-	"2,4-Dihydroxybenzoic acid"	Organic acids and derivatives	1300000	1480000	1270000	1050000	1070000	536000	1210000	1010000	1300000
pme3200	74	57	0.71	73.1	[M+H]+	-	1-methylguanidine	Nucleotide and derivates	65700	50600	67700	65100	68400	77900	63900	76400	79500
pme3207	141	59	0.69	142.03	[M-H]-	-	"trans,trans-Muconic acid"	Organic acids and derivatives	7500000	4810000	4900000	44200000	32700000	31200000	10300000	19500000	22600000
pme3209	431	269	4.01	432.11	[M-H]-	C09126	Genistein 7-O-Glucoside (Genistin)	Isoflavone	383000	531000	735000	605000	887000	524000	1350000	677000	801000
pme3212	465	303	3.87	464.1	[M+H]+	C05623	Quercetin 3-O-glucoside (Isotrifoliin)	Flavonol	228000	754000	761000	247000	612000	805000	150000	616000	76000
pme3215	255	135	6.09	256.07	[M-H]-	C08650	Isoliquiritigenin	Flavanone	7590	25200	11400	9200	65000	39400	41600	76600	22400
pme3227	579	433	3.68	578.16	[M+H]+	C12628	Vitexin 2''-O-beta-L-rhamnoside	Flavone	155000	150000	271000	56700	135000	105000	111000	143000	122000
pme3230	283	268	5	284.07	[M-H]-	C01562	Calycosin	Isoflavone	5750000	9	9260000	2220000	19000000	4630000	22700000	9	4350000
pme3235	255	135	5.16	256.07	[M-H]-	C09762	Liquiritigenin	Flavanone	20300	22900	17200	19900	55800	40000	43000	93600	36800
pme3242	269	209	6.82	270.09	[M-H]-	C10503	Medicarpin	Phenylpropanoids	9	6500	97800	6340	15700	17800	95000	107000	9
pme3246	341	179	2.72	342.13	[M-H]-	C00761	Coniferin	Phenylpropanoids	8630000	8470000	12900000	7290000	12000000	11100000	10600000	10700000	10800000
pme3250	285	270	7	284.07	[M+H]+	C00814	Biochanin A	Isoflavone	1580000	45500	1550000	1960000	3020000	1520000	2750000	111000	2020000
pme3251	283	268	5.13	284.07	[M-H]-	C14536	Glycitein	Isoflavone	98600	9	344000	275000	2770000	270000	2290000	9	9
pme3261	271	215	4.48	270.05	[M+H]+	C14314	6-Hydroxydaidzein	Isoflavone	139000	75700	204000	152000	668000	268000	766000	9	123000
pme3263	269	225	4.43	270.05	[M-H]-	C02495	2'-Hydroxydaidzein	Isoflavone	96000	27600	56200	9	75900	40200	54000	34100	37600
pme3268	449	287	3.87	448.1	[M+H]+	C12626	Kaempferol 3-O-galactoside (Trifolin)	Flavonol	2500000	3440000	4410000	741000	2680000	2200000	3940000	2880000	2570000
pme3276	285	217	4.89	286.05	[M-H]-	C12134	2'-Hydroxygenistein	Isoflavone	9	9	65600	68400	298000	91600	581000	121000	301000
pme3288	329	314	6.63	330.07	[M-H]-	C01265	"3,7-Di-O-methylquercetin"	Flavonol	7380000	13400000	14200000	3110000	2060000	6570000	1050000	13600000	4810000
pme3295	285	257	6.97	284.07	[M+H]+	C10521	Prunetin	Isoflavone	9060000	224000	9480000	10000000	14800000	9100000	13600000	636000	11500000
pme3297	433	287	4.49	432.11	[M+H]+	C16911	Kaempferol 3-O-rhamnoside (Kaempferin)	Flavonol	241000	533000	522000	208000	724000	845000	571000	426000	223000
pme3305	149	131	3.67	150.07	[M-H]-	C02646	p-Coumaryl alcohol	Phenylpropanoids	30100	93500	57700	72900	20100	23300	37200	32100	100000
pme3309	145.1	101	2.58	146.06	[M-H]-	-	2-Methylglutaric acid	Organic acids and derivatives	221000	306000	349000	9	296000	9	325000	360000	569000
pme3336	382	206	2.06	383.11	[M-H]-	-	N6-Succinyl Adenosine	Nucleotide and derivates	237000	634000	230000	156000	262000	273000	181000	144000	168000
pme3346	131.1	85	2.76	132.08	[M-H]-	-	5-hydroxyhexanoic acid	Organic acids and derivatives	48700	60500	40600	42800	44800	9	68600	63800	9
pme3351	144.1	126	0.84	145.07	[M-H]-	C04076	Allysine(6-Oxo DL-Norleucine)	Amino acid and derivatives	1440000	1680000	1860000	284000	466000	455000	2460000	2240000	1590000
pme3382	160	98	1.16	161.07	[M-H]-	-	N-Acetylthreonine	Amino acid and derivatives	228000	132000	200000	140000	272000	155000	222000	224000	249000
pme3387	187	145	0.84	188.13	[M-H]-	C01924	H-HomoArg-OH	Amino acid and derivatives	58000	43500	44800	11500	36100	29900	20900	24100	22600
pme3392	433.1	271	2.83	433.1	Protonated	-	Pelargonidin 3-O-beta-D-glucoside（Callistephin chloride)	Anthocyanins	216000	183000	143000	115000	179000	143000	92900	137000	129000
pme3400	447.1	285	5.16	446.12	[M+H]+	C05376	Sissotrin	Isoflavone	7880000	32200	12500000	2950000	16500000	6100000	21700000	72300	5470000
pme3401	345	330	5.78	346.07	[M-H]-	C11620	Syringetin	Flavonol	34600	52400	67500	19400	9	9	9	59700	9
pme3416	177	133.2	3.24	178.03	[M-H]-	C09263	"Esculetin (6,7-dihydroxycoumarin)"	Phenylpropanoids	3360000	2830000	2730000	2860000	2760000	2110000	2740000	2420000	2440000
pme3425	209.2	149.1	3.56	208.04	[M+H]+	C09265	"6-Methoxy-7,8-DihydroxyCoumarin"	Phenylpropanoids	1030000	722000	734000	663000	728000	726000	818000	1000000	1200000
pme3431	341	179	2.74	340.08	[M+H]+	C09264	"Esculin (6,7-Dihydroxycoumarin-6-glucoside)"	Phenylpropanoids	174000	161000	183000	149000	549000	175000	351000	226000	153000
pme3439	271.1	135	5.49	272.07	[M-H]-	C08578	Butein	Flavanone	9	23500	13000	18900	111000	29300	100000	21700	70700
pme3443	207.1	192	4.61	208.07	[M-H]-	-	Sinapinaldehyde	Phenylpropanoids	128000	68900	108000	116000	104000	101000	104000	145000	85100
pme3461	301.1	151	5.75	302.28	[M-H]-	C09756	Homoeriodictyol	Flavanone	57500	108000	74100	61600	65700	61600	33100	81400	56100
pme3466	287.1	153	6.98	286.08	[M+H]+	C05334	Isosakuranetin (4'-Methylnaringenin)	Flavanone	4820000	137000	5160000	5420000	8590000	4690000	7890000	296000	6320000
pme3468	739.2	593	3.35	740.22	[M-H]-	C10178	Kaempferol-3-O-robinoside-7-O-rhamnoside (Robinin)	Flavonol	2080000	2280000	3410000	621000	2240000	1310000	1700000	1940000	1330000
pme3473	271.1	151	5.59	272.07	[M-H]-	C09614	Butin	Flavone	359000	860000	537000	325000	849000	759000	672000	1150000	1060000
pme3502	429.1	267	4.59	430.13	[M-H]-	C10509	Formononetin 7-O-glucoside (Ononin)	Isoflavone	182000	235000	234000	83400	78400	224000	9	247000	84100
pme3507	253.1	117	4.75	254.06	[M-H]-	C12123	"7,4'-Dihydroxyflavone"	Flavone	21900	45900	17200	7580	9	48300	14000	138000	10900
pme3609	287	213	3.54	287.24	Protonated	C05905	Cyanidin	Anthocyanins	377000	504000	1060000	67400	671000	360000	1020000	843000	904000
pme3705	193.1	73	0.72	194.04	[M-H]-	C00191	D-glucoronic acid	Others	833000	949000	912000	374000	421000	565000	1950000	2120000	1880000
pme3719	165.1	75	0.75	166.05	[M-H]-	-	D-Xylonic acid	Organic acids and derivatives	19700000	24100000	28300000	13800000	20000000	22200000	40000000	47100000	45100000
pme3732	244.1	112	0.83	243.09	[M+H]+	C00475	Cytidine	Nucleotide and derivates	274000	434000	393000	143000	348000	501000	314000	240000	407000
pme3827	198.2	152.2	1.16	197.07	[M+H]+	C00355	"3,4-Dihydroxy-DL-phenylalanine"	Amino acid and derivatives	182000	227000	167000	160000	402000	305000	9	148000	187000
pme3835	344.2	150	1.33	345.05	[M-H]-	C00942	"Guanosine 3',5'-cyclic monophosphate"	Nucleotide and derivates	17500	21500	30800	39000	17100	32000	26300	30000	41700
pme3840	204.1	102	0.76	205.13	[M-H]-	C05944	Pantothenol	Alcohols	9	6710	9	25400	18800	13400	7080	11200	12700
pme3967	312	180	2.18	311.12	[M+H]+	-	2-(dimethylamino)guanosine	Nucleotide and derivates	83200	49100	53900	48400	42300	54600	54100	34500	53200
pme3970	243	153	1.21	244.07	[M-H]-	C02067	β-Pseudouridine	Nucleotide and derivates	69700	84600	42500	59800	45900	92800	71100	98300	67800
pme3983	269.1	137	1.49	268.08	[M+H]+	-	Hypoxanthine-9-β-D-arabinofuranoside	Nucleotide and derivates	90700	64500	130000	84500	210000	161000	81000	55100	78200
pmf0005	579.2	271	4.05	580.53	[M-H]-	C09793	Narirutin	Flavone	111000	82400	157000	75300	97400	85600	131000	142000	82900
pmf0011	593.2	473	3.19	594.16	[M-H]-	-	"Apigenin 6,8-C-diglucoside"	Flavone	189000	255000	208000	128000	302000	177000	181000	196000	90300
pmf0012	595.2	457.2	3.18	594.16	[M+H]+	-	"6,8-di-C-glucoside Apigenine"	Flavone	475000	443000	421000	196000	533000	264000	342000	315000	313000
pmf0014	355.1	193	3.01	354.31	[M+H]+	C01527	Scopolin	Phenylpropanoids	278000	283000	420000	432000	486000	305000	490000	520000	300000
pmf0027	449.1	286.8	2.68	448.1	[M]+	C08647	Cyanidin 3-O-galactoside	Anthocyanins	1870000	4110000	2510000	938000	2140000	1670000	1840000	2140000	1780000
pmf0032	341.1	179	0.75	342.12	[M-H]-	-	Galactinol	Carbohydrates	353000	295000	216000	107000	155000	144000	443000	371000	296000
pmf0057	271.1	151	5.66	272.07	[M-H]-	C06561	"4,2',4',6'-Tetrahydroxychalcone "	Flavone	366000	864000	558000	328000	870000	743000	651000	1160000	1060000
pmf0058	271	150.9	5.66	272.07	[M-H]-	C00509	"4',5,7-Trihydroxyflavanone"	Flavanone	345000	859000	523000	309000	877000	717000	633000	1150000	999000
pmf0062	623.1	160.7	4.01	624.21	[M-H]-	C10501	Verbascoside	Phenylpropanoids	23100	33000	52500	19900	29100	35000	9	37600	9
pmf0070	415.4	119.2	7.75	414.39	[M+H]+	C01753	β-Sitosterol	Sterides	9250000	5240000	5750000	6650000	6200000	10000000	9380000	23800000	25700000
pmf0076	413.4	301.1	11.55	412.37	[M+H]+	C05442	Stigmasterol	Sterides	875000	969000	1160000	925000	920000	327000	1060000	765000	556000
pmf0079	457.4	375.1	12.32	458.38	[M-H]-	C08980	Soyasapogenol B	Sterides	21900	23600	22900	32000	34600	38600	23900	26400	26100
pmf0085	427.4	345	12.26	426.39	[M+H]+	C01902	Cycloartenol	Sterides	85700	99800	98900	123000	130000	134000	101000	113000	125000
pmf0091	427.4	345	12.26	426.39	[M+H]+	-	"2,3-Oxidosqualene"	Sterides	80100	96600	95800	131000	131000	138000	109000	119000	122000
pmf0094	179.1	147.1	5.48	178.18	[M+H]+	-	Methyl p-coumarate	Phenylpropanoids	1020000	2140000	1230000	1750000	2050000	2080000	1770000	2460000	2290000
pmf0095	207.1	133.1	5.72	208.21	[M-H]-	-	Methyl ferulate	Phenylpropanoids	296000	829000	404000	747000	556000	294000	1250000	1140000	1320000
pmf0096	88.9	70.9	1.13	90.03	[M-H]-	C00209	Oxalic acid	Organic acids and derivatives	85100	43200	84300	41200	58800	41400	87600	63400	120000
pmf0098	177	145	5.53	178.18	[M-H]-	-	trans-4-Hydroxycinnamic acid Methyl Ester	Phenylpropanoids	1270000	2160000	1420000	2140000	2380000	2050000	2030000	2370000	2430000
pmf0104	181	117	3.32	180.04	[M+H]+	C01481	Caffeic acid	Phenylpropanoids	92700	110000	77800	65400	62400	9	108000	94400	73600
pmf0112	283.2	253.8	6.61	284.07	[M-H]-	C10502	Maackiain	Flavonoid	1380	2990	4110	2250	6430	3320	7590	15400	3880
pmf0113	271.1	134.8	6.27	272.1	[M-H]-	C16225	Vestitol	Flavonoid	3040	11600	33300	9680	45600	41600	254000	211000	10700
pmf0115	269	168.6	7.05	270.05	[M-H]-	C10044	Galangin	Flavonoid	9090	9	13300	9500	20500	11800	17900	9	14100
pmf0118	565.1	322.9	0.8	610.02	[M-2Na+H]-	-	Uridine 5'-diphosphoglucose disodium salt	Nucleotide and derivates	239000	203000	256000	55700	89900	99000	9	9	179000
pmf0122	175.1	157	5.4	174.16	[M+H]+	-	"1,10-decanediol"	Alcohols	2010000	9	3160000	692000	4700000	1430000	5880000	9	1150000
pmf0131	353.1	135.1	2.92	354.1	[M-H]-	-	Cryptochlorogenic acid	Organic acids and derivatives	977000	1900000	1410000	1130000	2700000	1390000	3810000	1150000	1450000
pmf0136	565.1	322.9	0.8	566.06	[M-H]-	C00029	UDP-α-D-glucose	Nucleotide and derivates	198000	207000	210000	66700	92300	121000	9	9	205000
pmf0138	179	59	0.87	180.063	[M-H]-	C00159	D-(+)-Mannose	Carbohydrates	234000	202000	327000	140000	245000	263000	283000	262000	291000
pmf0139	179	59	0.67	180.06	[M-H]-	C00124	D-(+)-Galactose	Carbohydrates	452000	405000	314000	251000	278000	383000	339000	473000	424000
pmf0141	121	76.9	4.58	122.07	[M-H]-	C05853	2-Phenylethanol	Others	1070000	481000	731000	822000	3710000	1210000	1970000	1970000	4250000
pmf0152	291	247	3.02	292.02	[M-H]-	-	Brevifolincarboxylic acid	Phenylpropanoids	670000	558000	517000	426000	503000	475000	490000	502000	572000
pmf0171	201	142.9	6.35	200.26	[M+H]+	C21721	Camalexin	Alkaloids	724000	464000	579000	418000	613000	454000	683000	597000	621000
pmf0173	173.2	173.2	6.017	174.28	[M-H]-	-	"1,2-Decanediol"	Alcohols	272000	303000	367000	313000	365000	436000	9	364000	441000
pmf0174	157.2	157.2	7.72	158.28	[M-H]-	C01633	1-Decanol	Alcohols	30500000	13200000	16700000	17800000	16600000	15100000	51100000	19400000	63500000
pmf0175	157.2	157.2	7.84	158.28	[M-H]-	-	2-Decanol	Alcohols	30500000	13300000	16700000	17900000	16600000	15100000	50800000	19600000	63100000
pmf0204	465.1	303	3.73	464.1	[M+H]+	-	Hyperoside	Flavonoid	453000	1100000	935000	368000	888000	988000	262000	899000	113000
pmf0208	465.1	303	3.9	464.1	[M+H]+	-	Isoquercitroside	Flavonoid	405000	797000	1050000	310000	861000	993000	209000	836000	106000
pmf0231	349.9	198	10.08	348.93	[M+H]+	C14322	Chlorpyrifos	Alkaloids	14600	17400	18800	33200	99800	13700	20900	11700	15800
pmf0243	271.1	98.9	12.27	270.11	[M+H]+	-	Benzyl β-D-Glucopyranoside	Others	3020000	3150000	3050000	2710000	2620000	2360000	2910000	2870000	2890000
pmf0247	449.1	299.2	3.46	448.1	[M+H]+	C10114	Orientin	Flavonoid	4160000	4310000	6750000	1100000	5100000	3500000	5130000	5390000	4490000
pmf0248	403.4	373.1	7.1	402.35	[M+H]+	C14151	delta-Tocopherol	Vitamins and derivatives	28600	25300	15300	32400	20500	25200	28100	22000	16400
pmf0256	101.1	84.7	1.28	102.1	[M-H]-	-	3-Methyl-1-pentanol	Alcohols	741000	739000	921000	838000	459000	403000	1110000	722000	885000
pmf0265	177	88.9	4.47	178.03	[M-H]-	C09001	"5,7-Dihydroxychromone"	Flavonoid	172000	118000	95000	112000	200000	126000	126000	178000	149000
pmf0270	163	121.2	3.88	164.05	[M-H]-	C00811	(E)-p-coumaric acid	Phenylpropanoids	581000	518000	540000	481000	532000	384000	344000	215000	228000
pmf0275	303	121.3	5.13	302.04	[M+H]+	-	Herbacetin	Flavonoid	295000	286000	380000	283000	235000	193000	363000	247000	3230000
pmf0280	193	113.1	0.79	194.04	[M-H]-	C00333	D-Galacturonic acid	Organic acids and derivatives	5720000	6710000	5470000	527000	796000	705000	2750000	1780000	2960000
pmf0282	341.1	113	0.73	342.12	[M-H]-	C05402	Melibiose	Carbohydrates	1220000	1720000	1550000	718000	768000	854000	2180000	1790000	2250000
pmf0284	177.1	162	4.65	178.06	[M-H]-	C02666	4-Hydroxy-3-methoxycinnamaldehyde	Phenylpropanoids	95100	43500	70200	115000	113000	95500	148000	116000	98900
pmf0286	295.3	195.2	8.95	296.31	[M-H]-	C01389	Phytol	Terpene	332000	650000	364000	304000	706000	995000	641000	602000	827000
pmf0289	336.2	148	4.36	335.16	[M+H]+	C16427	Riboprine	Nucleotide and derivates	28100	21700	29300	24300	33800	44600	36700	38800	29500
pmf0290	94	65.9	0.85	95.09	[M-H]-	C02502	2-Hydroxypyridine	Alkaloids	34800	28800	55100	22200	35500	71700	57300	54500	89700
pmf0293	269.3	209.2	12.27	270.29	[M-H]-	C01924	1-Octadecanol	Lipids	65200	70600	61500	56300	62800	53100	42500	60800	56600
pmf0295	325.1	163	2.83	324.08	[M+H]+	-	Skimmin	Phenylpropanoids	1280000	1420000	2110000	2910000	6830000	3030000	7710000	1530000	3940000
pmf0301	433.1	269.1	4.3	434.12	[M-H]-	-	Engeletin	Flavonoid	38900	50100	47600	50600	102000	52600	99600	66500	72400
pmf0327	241.1	198	4.46	242.08	[M-H]-	C01727	lumichrome	Alkaloids	43900	44100	48500	39300	28600	28500	37100	45000	29600
pmf0338	385.2	153	3.37	386.19	[M-H]-	-	Roseoside	Terpene	9860	6250	10100	9	11200	13200	8320	14200	12100
pmf0345	275.1	107	3.74	274.08	[M+H]+	C12128	(-)-Epiafzelechin	Polyphenol	87200	23300	9	70500	142000	9	111000	209000	73300
pmf0348	187.1	97	4.43	188.14	[M-H]-	-	"2,6-Dimethyl-7-octene-2,3,6-triol"	Alcohols	225000	233000	193000	204000	240000	280000	257000	174000	508000
pmf0349	223.1	161	3.97	224.14	[M-H]-	C04166	Vomifoliol	Others	2800000	1560000	4020000	1180000	1830000	1800000	1910000	1830000	1410000
pmf0358	354.1	188	4.01	353.13	[M+H]+	C05189	Protopine	Alkaloids	10400	7890	8250	8150	11800	5220	17000	10800	18700
pmf0359	325.1	119	2.89	324.08	[M+H]+	-	Skimmine	Phenylpropanoids	91100	87800	121000	201000	343000	200000	376000	75600	223000
pmf0362	299.1	227	6.28	300.06	[M-H]-	-	Hydroxygenkwanin	Flavonoid	14300000	28400000	22000000	8720000	7460000	17700000	9	23000000	7970000
pmf0369	477.1	315	4.54	478.15	[M-H]-	-	Persicoside	Flavonoid	9	9	9	81600	194000	9	332000	30600	48400
pmf0371	315.1	300	4.72	316.06	[M-H]-	C10119	Pedalitin	Flavonoid	5630000	6610000	7460000	2350000	2310000	6230000	545000	5920000	1890000
pmf0374	477.1	314	4.19	478.11	[M-H]-	-	Isorhamnetin 3-O-glucoside	Flavonoid	9	9	9	29200	154000	9	104000	9	44000
pmf0383	345.1	284	6.68	344.09	[M+H]+	C19807	"5,7-Dihydroxy-3',4',5'-trimethoxyflavone"	Flavonoid	5240000	5100000	3920000	1850000	1930000	5510000	268000	4770000	2250000
pmf0395	283.3	267.1	10.74	282.26	[M+H]+	C00712	Oleic acid	Lipids	2310000	2460000	2070000	9	9	2340000	1720000	2370000	2970000
pmf0396	281.2	105.1	12.24	280.24	[M+H]+	C01595	Linoleic acid	Lipids	83300	92600	94800	120000	127000	132000	101000	103000	111000
pmf0398	313.3	159.2	11.15	312.3	[M+H]+	C06425	Arachidic acid	Lipids	157000	135000	168000	136000	180000	161000	139000	105000	190000
pmf0399	309.3	227.3	10.72	310.29	[M-H]-	C16526	cis-Gondoic acid	Lipids	3760000	3870000	3440000	3870000	4540000	3920000	4520000	3870000	3010000
pmf0402	367.4	285.4	10.84	368.37	[M-H]-	C08320	Lignoceric acid	Lipids	421000	389000	469000	527000	529000	503000	479000	504000	9
pmf0406	283.1	135	7.12	284.11	[M-H]-	C10484	Phenethyl caffeate	Phenylpropanoids	14200000	143000	15300000	16900000	29200000	13700000	24700000	392000	20000000
pmf0419	285.1	121	2.65	286.11	[M-H]-	C01451	Salicin	Organic acids and derivatives	9	9	14900	46600	57300	9	36400	34800	29500
pmf0420	149	74.9	4.37	150.07	[M-H]-	C15513	Benzyl acetate	Organic acids and derivatives	74400	97800	93100	85800	70500	54700	89100	91000	92900
pmf0421	417.1	297	4.57	418.13	[M-H]-	C10305	Aloin A	Quinones	183000	266000	237000	168000	225000	193000	517000	447000	256000
pmf0423	359.1	197	3.33	358.13	[M+H]+	C17071	Sweroside	Terpene	191000	195000	384000	196000	446000	259000	211000	273000	227000
pmf0425	149	87	0.84	150.02	[M-H]-	C02107	D-tartaric acid	Organic acids and derivatives	75600	52000	133000	123000	89500	52200	114000	102000	105000
pmf0433	375.1	195.1	3.08	374.12	[M+H]+	C09800	Swertiamarin	Terpene	316000	396000	351000	370000	217000	276000	450000	447000	695000
pmf0440	163.1	91.1	6.04	162.07	[M+H]+	C10475	4-Methoxycinna Maldehyde	Phenylpropanoids	569000	544000	735000	510000	557000	540000	578000	546000	2460000
pmf0441	206.1	147.1	3.84	207.09	[M-H]-	C03519	N-Acetyl-L-phenylalanine	Amino acid and derivatives	385000	386000	368000	258000	524000	236000	316000	296000	255000
pmf0455	432.3	415	3.4	431.34	[M+H]+	C10830	Peimine	Alkaloids	2260000	2710000	2730000	2400000	2130000	34500000	2140000	2250000	8070000
pmf0469	130.1	84	0.76	131.06	[M-H]-	C03440	cis-4-Hydroxy-D-proline	Amino acid and derivatives	28900	88300	39600	12500	16200	39000	54700	18700	17900
pmf0471	563.1	269.1	4.07	564.15	[M-H]-	C04858	Apiin	Flavonoid	780000	1090000	647000	333000	4800000	1370000	3740000	632000	1510000
pmf0477	529.4	403	10	528.38	[M+H]+	C17044	Pachymic acid	Terpene	35800	34700	38500	24500	25700	43600	30100	38300	51800
pmf0482	515.1	191	3.13	516.13	[M-H]-	C10445	Cynarin	Organic acids and derivatives	9	49700	28600	25600	31600	31600	49800	57200	25800
pmf0485	503.2	179	0.8	504.17	[M-H]-	C00713	Panose	Carbohydrates	134000	173000	79100	42400	72900	47600	89800	144000	69900
pmf0487	955.4	793.5	5.5	956.5	[M-H]-	C17543	Ginsenoside Ro	Terpene	4790	3990	3410	9	4600	2890	2630	4130	3280
pmf0504	275.2	109	6.52	274.19	[M+H]+	C07254	Nandrolone	Others	338000	191000	198000	178000	264000	165000	284000	229000	247000
pmf0506	191.1	173.4	8.26	190.1	[M+H]+	C16987	Ligustilide	Others	93900	84000	107000	67200	39000	33300	71800	72300	44300
pmf0509	153.2	71	12.43	152.12	[M+H]+	C00809	(-)-Camphor	Terpene	158000	183000	198000	221000	242000	252000	188000	198000	221000
pmf0511	585.4	371	11.29	584.42	[M+H]+	C08584	Capsanthin	Terpene	1160000	1310000	1160000	800000	1000000	1040000	1320000	1020000	1080000
pmf0529	221	191	4.25	222.05	[M-H]-	C17480	Isofraxidin	Phenylpropanoids	46400	69800	30100	42100	21100	52000	29400	32100	113000
pmf0534	165.1	123	7.13	164.08	[M+H]+	C09904	Hinokitiol	Others	1150000	1940000	1330000	877000	942000	1360000	740000	3020000	4230000
pmf0549	607.2	299	4.14	608.17	[M-H]-	C10039	Diosmin	Flavonoid	57100	139000	69200	34500	22400	67400	9	55000	25800
pmf0557	327	171	6.09	350.03	[M]-	C19371	Acid orange 20	Alkaloids	158000	451000	198000	118000	380000	623000	571000	224000	235000
pmf0560	219.1	146	2.68	218.11	[M+H]+	C02983	Abrine	Alkaloids	104000	9	167000	114000	292000	720000	86100	9	95600
pmf0563	267.1	197	8.49	266.13	[M+H]+	C10651	Magnolol	Phenylpropanoids	9	9	86900	9	9	9	9	9	9
pmf0565	175	112.9	0.79	176.04	[M-H]-	-	L-Dencichin	Alkaloids	39400	9	99600	29700	9	47300	85300	81300	96200
pmf0568	301.1	168	5.69	300.06	[M+H]+	C10534	Tectorigenin	Flavonoid	935000	1480000	1190000	701000	653000	1210000	262000	1310000	627000
pmf0569	417.1	255	3.87	418.13	[M-H]-	C16978	Liquiritin	Flavonoid	78000	9	9	72800	9	102000	9	215000	156000
pmf0574	395	359	3.55	396.01	[M-H]-	C12285	Sucralose	Carbohydrates	52600	9	9	55100	40400	54800	64700	49100	90300
pmf0578	191	111	1.18	192.03	[M-H]-	-	Citric acid monohydrate	Organic acids and derivatives	14300000	18500000	14800000	2040000	2580000	2130000	9130000	4350000	5330000
pmf0583	435.1	167	4.36	436.14	[M-H]-	C01604	Phloridzin	Flavonoid	232000	609000	477000	335000	308000	255000	415000	876000	545000
pmf0585	116.1	70	0.79	115.06	[M+H]+	C16435	Proline	Amino acid and derivatives	94300	93100	74600	65200	78900	83400	94200	60000	63300
pmf0588	134	74	0.76	133.04	[M+H]+	C16433	Aspartic acid	Amino acid and derivatives	3900000	2050000	2830000	1970000	2130000	1840000	472000	428000	609000
pmf0590	148.1	84	0.81	147.05	[M+H]+	-	Glutamic acid	Amino acid and derivatives	2170000	1850000	1760000	2100000	2400000	1890000	2000000	2290000	2840000
pmf0594	166.2	77	1.92	165.19	[M+H]+	C02265	D-(+)-Phenylalanine	Amino acid and derivatives	75200	120000	109000	112000	157000	133000	29000	37000	42000
pmf0598	135.1	99.8	12.49	136.13	[M-H]-	C06306	(+)-alpha-Pinene	Terpene	2100000	1910000	1890000	1820000	1790000	1710000	2030000	1900000	1860000
pmf0602	257	229.1	7.19	256.04	[M+H]+	C10395	Purpurin	Quinones	264000	9	271000	262000	347000	259000	341000	9	325000
pmf0604	205.2	149	9.69	204.19	[M+H]+	C09629	β-Caryophyllene	Terpene	3110000	2540000	2570000	2620000	1940000	1900000	2390000	2390000	2400000
pmf0605	355.1	102.8	8.45	354.15	[M+H]+	C17499	Notopterol	Phenylpropanoids	89500	77600	92400	87700	92100	83700	97700	86000	71200
pmf0606	177	133.1	7.19	178.05	[M-H]-	-	Pectin (Technical Grade)	Others	348000	520000	178000	204000	154000	213000	293000	510000	772000
pmf0608	161	133.1	4.15	162.03	[M-H]-	C09315	Umbelliferone	Phenylpropanoids	1400000	1720000	1790000	2240000	3230000	1980000	3310000	2440000	3440000
pmf0612	286.1	171.2	7.42	285.14	[M+H]+	C03882	Piperine	Alkaloids	1030000	24900	1060000	1240000	2020000	1050000	1640000	74600	1430000
pmf0613	155.1	114	12.35	154.14	[M+H]+	C16772	α-Terpineol	Terpene	30100000	31700000	32500000	33500000	34600000	35300000	32200000	31700000	34500000
Legends:
CK: control
ST: salinity
WL: waterlogging
