# Supplementary material for: Physio-biochemical and metabolomic responses of the woody plant Dalbergia odorifera to salinity and waterlogging
Source: BMC Plant Biol. 2024 Jan 13;24:49. doi: 10.1186/s12870-024-04721-5 (PMC10787392; doi:10.1186/s12870-024-04721-5)
Supplement: Supplementary file 2 — Additional file 2. [file 12870_2024_4721_MOESM2_ESM.xlsx]

## Sheet: Morphological data
Table S8: Morphological data sheet related to biomass accumulation in Dalbergia odorifera under salinity and waterlogging on day 6
Treatments	Shoot fresh weight (g)	Shoot dry weight (g)	Root fresh weight (g)	Root dry weight (g)
CK1	44.81	15.22	29.82	9.18
CK2	45.67	16.35	26.23	8.73
CK3	43.4	15.56	27.06	8.93
CK4	45.36	15.79	26.41	9.02
CK5	46.25	16.5	26.85	8.45
ST1	38.8	14.54	23.67	8.11
ST2	36.89	15.21	22.75	7.82
ST3	35.39	14.12	22.34	8.84
ST4	38.42	15.24	22.26	7.55
ST5	41.5	16.6	23.01	8.01
WL1	43.33	14.77	23.12	8.58
WL2	42.89	15.45	21.55	7.82
WL3	39.5	14.91	24.87	8.23
WL4	42.76	15.69	21.23	8.15
WL5	43.37	15.34	21.86	7.98
Legends:
CK: control
ST: salinity
WL: waterlogging

## Sheet: Anatomical data
Table S9: Leaf anatomical measurements data sheet of Dalbergia odorifera under salinity and waterlogging on day 6
Treatments	Vascular bundle diameter (μm)	Vein length (μm)	Cross-section length (μm)	Edge length (μm)
CK1	41	169.8	118	144
CK2	37.5	170	123.5	133.8
CK3	37	167	126.5	132.5
ST1	32.5	145.6	106.5	99.5
ST2	34	147.8	108.8	103.2
ST3	31	153.5	107.5	101.5
WL1	38.4	164.5	102.5	113.5
WL2	38	165	108.7	114.8
WL3	40.5	162.5	109.5	115.7
Legends:
CK: control
ST: salinity
WL: waterlogging

## Sheet: Photosynthetical data
Table S10: Photosynthetic data sheet of Dalbergia odorifera leaflets under salinity and waterlogging on day 6
Treatments	Total of Chlorophyll µg g-1(f.m.)	Carotenoid µg g-1(f.m.)	PN μmol m-2 s-1	Trr mmol m-2 s-1	Gs mol m-2 s-1	Wue µmol mmol-1
CK1	1220.4	234.452	7.35	4.1	0.13	1.78
CK2	1311.26	248.442	6.82	4.41	0.13	1.54
CK3	1370.67	256.687	6.86	3.97	0.11	1.72
ST1	604.811	112.981	2.59	1.68	0.04	1.53
ST2	825.634	171.306	3.34	1.7	0.03	1.95
ST3	797.065	126.516	2.07	1.76	0.04	1.17
WL1	882.276	184.352	3.79	2.92	0.08	1.29
WL2	1092.45	232.75	4.02	1.51	0.04	2.65
WL3	985.163	187.095	3.9	1.62	0.04	2.39
Legends:
CK: control
ST: salinity
WL: waterlogging
PN: net photosynthetic rate
Trr: transpiration ratre
Gs: stomatal conductance
Wue: water use efficiency

## Sheet: Oxidative and phenols indexes
Table S11: Data sheet related to the oxidative stress indicators, phenolics and flavonoids contents and their related enzymes in Dalbergia odorifera leaflets under salinity and waterlogging on day 6
Treatments	H2O2 (μmol/g•Fw)	OH scavenging capacity (A•1000/g•Fw)	O2.- Production rate (nmol/g•Fw/min)	MDA (µmol/g•Fw)	AsA (nmol/g•Fw)	GSH (µg/g•Fw)	AOX (ng/mg•Fw)	POD (UA /mg•FW/min)	SOD (UA/mg•FW)	CAT (UA/mg•FW/min)	GPX (UA /mg•FW/min)	PPO (UA /mg•FW/min)	PAL (UA /mg•FW/min)	LOX (UA /mg•FW/min)	Plant flavonoids (mg/g•Fw)	Plant total phenol (mg/g•Fw)	Flavonoids/Phenolics ratio
CK1	61.1111	58.6983	39.8873	27.5188	266.03	147.5	0.0214615	4.06581	0.0488571	0.260352	2.77895	0.303	0.042965	10.49	0.74666	4.11462	0.181465
CK2	63.8235	64.8526	44.2959	28.9943	257.653	137.5	0.0261154	3.21123	0.0285	0.202044	2.96029	0.3264	0.037948	9.09	0.62806	4.22621	0.148611
CK3	49.2857	90.0304	37.1652	23.6315	210.979	157.7	0.0230769	5.84768	0.0613846	0.169839	2.24395	0.36585	0.037463	5.52	0.80852	4.92863	0.164045
ST1	159.722	786.735	73.4952	40.5992	222.02	275.6	0.0279615	8.5596	0.221294	0.568498	2.61168	0.4524	0.058932	17.24	1.65192	5.0532	0.326906
ST2	147.827	722.501	69.7676	36.234	226.64	280.7	0.0245769	9.49241	0.211714	0.5068	2.62069	0.484	0.07208	19.32	1.39619	4.93166	0.283107
ST3	171.19	704.13	67.9475	40.44	218.76	305	0.0238269	10.9807	0.199077	0.56446	2.47308	0.4886	0.049625	15.45	1.922	5.23486	0.367154
WL1	145.278	394.514	56.3944	29.2051	147.323	297.5	0.0233846	6.63093	0.106	0.19323	2.69896	0.5616	0.045767	12.06	2.27254	5.90138	0.385086
WL2	137.857	380.551	43.8219	31.5237	135.641	282.5	0.0216923	5.13714	0.105231	0.172212	2.75524	0.5922	0.039435	10.11	2.66432	5.00389	0.532449
WL3	147.059	418.283	52.0617	34.8189	118.551	273.55	0.0186058	5.49379	0.139333	0.151533	2.58061	0.4647	0.054019	14.55	2.43757	6.15052	0.396319
		,
Legends:
CK: control
ST: salinity
WL: waterlogging
H2O2: hydrogen peroxide
OH: hydroxyl free radical
O2.-: superoxide anion
MDA: malondialdehyde
AsA: ascorbic acid
GSH: reduced glutathione
AOX: alternative oxidase proteins
POD: peroxidase
SOD: superoxide dismutase
CAT: catalase
GPX: glutathione peroxidase
PPO: polyphenol oxidase
PAL: phenylalanine ammonia-lyase
LOX: plant lipoxygenase

## Sheet: Preliminary experiment data
Table S12: Data sheet of the the morpho-physiological parameters during preliminary experiment (30 days) in Dalbergia odorifera leaflets under waterlogging and salinity
Treatments	Proline (nm)	Carbohydrates (nm)	MDA (nm)	Stress damage index	Number of leaves increment	Leaflet water content (%)	Leaflet relative conductivity (%)	Dewpoint water potential (Mpa)
CK1	0.405	0.151	0.168	0	17	72.3404	15.5018	-5.84
CK2	0.597	0.205	0.287	0	15	77.9762	22.945	-4.55
CK3	0.335	0.21	0.192	0	20	78.1818	25.4281	-4.25
CK4	0.34	0.156	0.06	0	19	71.8631	13.8768
CK5	0.273	0.162	0.228	0
WL1	0.133	0.031	0.199	0	19	70.7627	21.4846	-6.4
WL2	0.279	0.165	0.223	0	19	78.4932	18.0567	-5.23
WL3	0.079	0.185	0.287	1	18	74.1117	19.6231	-4.96
WL4	0.183	0.123	0.255	0	15	80.5607	20.5596
WL5	0.08	0.133	0.254	1
ST1-1	0.529	0.111	0.228	1	14	70.7627	23.4846	-6.35
ST1-2	0.422	0.112	0.211	1	12	71.4932	21.0567	-6.24
ST1-3	0.306	0.078	0.237	2	11	64.1117	19.6231	-7.21
ST1-4	0.902	0.169	0.264	1	12	70.5607	20.5596
ST1-5	0.295	0.129	0.192	3
ST2-1	0.529	0.119	0.341	5	8	67.1642	20.6764	-9.86
ST2-2	1.422	0.127	0.28	4	11	71.6842	27.2852	-9.71
ST2-3	1.306	0.111	0.22	5	11	62.4409	30.5784	-7.88
ST2-4	0.902	0.112	0.242	6	13	68.1905	35.0476
ST2-5	0.295	0.078	0.309	7
ST3-1	1.129	0.129	0.282	7	11	67.1642	20.6764	-11.17
ST3-2	0.838	0.166	0.312	6	12	63.6842	27.2852	-8.67
ST3-3	0.996	0.161	0.271	6	8	62.4409	30.5784	-9.88
ST3-4	0.872	0.923	0.273	7	10	66.1905	45.0476
ST3-5	0.532	0.101	0.287	6
Legends:
CK: control
ST: salinity
WL: waterlogging
MDA: malondialdehyde
